# Supplementary material for: 4-Bromo-N,N′-bis­(4-methoxy­phen­yl)benzamidine
Source: Acta Crystallogr Sect E Struct Rep Online. 2009 Oct 17;65(Pt 11):o2777. doi: 10.1107/S1600536809040112 (PMC2971424; doi:10.1107/S1600536809040112)
Supplement: Supplementary file 1 [file e-65-o2777-sup1.cif]

##############################################################################
###                                                                        ###
###        Electronic paper (Acta Crystallographica Section E)             ###
###                                                                        ###
##############################################################################
#                                                                            #
# This CIF contains the data in a paper accepted for publication in Acta     #
# Crystallographica Section E. It conforms to the requirements of Notes      #
# for Authors for Section E, and has been peer reviewed under the auspices   #
# of the IUCr Commission on Journals.                                        #
#                                                                            #
# Full details of the Crystallographic Information File format               #
# are given in the paper "The Crystallographic Information File (CIF):       #
# a New Standard Archive File for Crystallography" by S. R. Hall, F. H.      #
# Allen and I. D. Brown [Acta Cryst. (1991), A47, 655-685].                  #
#                                                                            #
# The current version of the core CIF dictionary is obtainable from          #
# ftp://ftp.iucr.org/pub/cif_core.dic. The current version number is 2.4.    #
#                                                                            #
# Software is freely available for graphical display of the structure(s) in  #
# this CIF.  For information consult the CIF home page http://www.iucr.org/  #
# cif/home.html                                                              #
#                                                                            #
# This file may be used for bona fide research purposes within the           #
# scientific community so long as proper attribution is given to the journal # 
# article from which it was obtained.                                        #
#                                                                            #
##############################################################################
                                             
data_I
_audit_creation_method     SHELXL-97
_chemical_name_systematic
;
4-Bromo-<i>N</i>,<i>N</i>'-bis(4-methoxyphenyl)benzamidine
;
_chemical_name_common     ?
_chemical_formula_moiety     'C21 H19 Br N2 O2'
_chemical_formula_sum     'C21 H19 Br N2 O2'
_chemical_formula_iupac     'C21 H19 Br N2 O2'
_chemical_formula_weight     411.29
_chemical_melting_point     ?
_symmetry_cell_setting     Orthorhombic
_symmetry_space_group_name_H-M     'P b c a'
_symmetry_space_group_name_hall     '-P 2ac 2ab'
loop_
    _symmetry_equiv_pos_as_xyz
    'x, y, z'
    '-x+1/2, -y, z+1/2'
    '-x, y+1/2, -z+1/2'
    'x+1/2, -y+1/2, -z'
    '-x, -y, -z'
    'x-1/2, y, -z-1/2'
    'x, -y-1/2, z-1/2'
    '-x-1/2, y-1/2, z'
_cell_length_a     9.2582(6)
_cell_length_b     16.8837(10)
_cell_length_c     23.9403(14)
_cell_angle_alpha     90
_cell_angle_beta     90
_cell_angle_gamma     90
_cell_volume     3742.2(4)
_cell_formula_units_Z     8
_cell_measurement_reflns_used     36728
_cell_measurement_theta_min     4.78
_cell_measurement_theta_max     67.85
_cell_measurement_temperature     150
_exptl_crystal_description     'plate'
_exptl_crystal_colour     'Colorless'
_exptl_crystal_size_max     0.14
_exptl_crystal_size_mid     0.14
_exptl_crystal_size_min     0.03
_exptl_crystal_density_diffrn     1.460
_exptl_crystal_density_meas     ?
_exptl_crystal_density_method     'not measured'
_exptl_crystal_F_000     1680
_exptl_absorpt_coefficient_mu     3.133
_exptl_absorpt_correction_Type     multi-scan
_exptl_absorpt_process_details     '(SADABS; Bruker, 2001)'
_exptl_absorpt_correction_T_min     0.6101
_exptl_absorpt_correction_T_max     0.9103
_exptl_special_details
;
X-ray crystallographic data for I were collected from a single-crystal sample,
which was mounted on a loop fiber. Data were collected using a Bruker
microstar diffractometer equiped with a Platinum 135 CCD Detector, a Helios
optics and a Kappa goniometer. The crystal-to-detector distance was 4.0 cm,
and the data collection was carried out in 512 <i>x</i> 512 pixel mode. The
initial unit-cell parameters were determined by a least-squares fit of the
angular setting of strong reflections, collected by a 10.0 degree scan in 33
frames over three different parts of the reciprocal space (99 frames total).
;
_diffrn_ambient_temperature     150
_diffrn_radiation_type     CuK\a
_diffrn_radiation_wavelength     1.54178
_diffrn_radiation_source     'Rotating Anode'
_diffrn_radiation_monochromator     'Helios optics'
_diffrn_measurement_device_type     'Bruker Microstar'
_diffrn_measurement_method     \w
_diffrn_detector_area_resol_mean     8.3
_diffrn_reflns_number     52443
_diffrn_reflns_av_R_equivalents     0.062
_diffrn_reflns_av_sigmaI/netI     0.0182
_diffrn_reflns_theta_min     5.24
_diffrn_reflns_theta_max     68.12
_diffrn_reflns_theta_full     68.12
_diffrn_measured_fraction_theta_max     0.996
_diffrn_measured_fraction_theta_full     0.996
_diffrn_reflns_limit_h_min     -11
_diffrn_reflns_limit_h_max     9
_diffrn_reflns_limit_k_min     -19
_diffrn_reflns_limit_k_max     20
_diffrn_reflns_limit_l_min     -28
_diffrn_reflns_limit_l_max     28
_refine_special_details
;
Refinement of <i>F</i>^2^ against ALL reflections. The weighted <i>R</i>-factor
<i>wR</i> and goodness of fit <i>S</i> are based on <i>F</i>^2^, conventional
<i>R</i>-factors <i>R</i> are based on <i>F</i>, with <i>F</i> set to zero for
negative <i>F</i>^2^. The threshold expression of <i>F</i>^2^ >
\s(<i>F</i>^2^) is used only for calculating <i>R</i>-factors(gt) <i>etc</i>.
and is not relevant to the choice of reflections for refinement.
<i>R</i>-factors based on <i>F</i>^2^ are statistically about twice as large
as those based on <i>F</i>, and <i>R</i>- factors based on ALL data will be
even larger.
;
_reflns_number_total     3396
_reflns_number_gt     3299
_reflns_threshold_expression     I>2\s(I)
_refine_ls_structure_factor_coef     Fsqd
_refine_ls_matrix_type     full
_refine_ls_R_factor_all     0.0295
_refine_ls_R_factor_gt     0.0290
_refine_ls_wR_factor_gt     0.0798
_refine_ls_wR_factor_ref     0.0802
_refine_ls_goodness_of_fit_ref     1.069
_refine_ls_restrained_S_all     1.069
_refine_ls_number_reflns     3396
_refine_ls_number_parameters     237
_refine_ls_number_restraints     0
_refine_ls_hydrogen_treatment     constr
_refine_ls_weighting_scheme     calc
_refine_ls_weighting_details
         'calc w=1/[\s^2^(Fo^2^)+(0.0478P)^2^+1.6131P] where P=(Fo^2^+2Fc^2^)/3'
_atom_sites_solution_hydrogens     geom
_atom_sites_solution_primary     direct
_atom_sites_solution_secondary     difmap
_refine_ls_shift/su_max     0.001
_refine_ls_shift/su_mean     0.000
_refine_diff_density_max     0.329
_refine_diff_density_min     -0.592
_refine_ls_extinction_method     none
_refine_ls_extinction_coef     ?
loop_
    _atom_type_symbol
    _atom_type_description
    _atom_type_scat_dispersion_real
    _atom_type_scat_dispersion_imag
    _atom_type_scat_source
    'C' 'C' 0.0181 0.0091
                         'International Tables Vol C Tables 4.2.6.8 and 6.1.1.4'
    'H' 'H' 0.0000 0.0000
                         'International Tables Vol C Tables 4.2.6.8 and 6.1.1.4'
    'N' 'N' 0.0311 0.0180
                         'International Tables Vol C Tables 4.2.6.8 and 6.1.1.4'
    'O' 'O' 0.0492 0.0322
                         'International Tables Vol C Tables 4.2.6.8 and 6.1.1.4'
    'Br' 'Br' -0.6763 1.2805
                         'International Tables Vol C Tables 4.2.6.8 and 6.1.1.4'
_computing_data_collection     'APEX2 (Bruker, 2007)'
_computing_cell_refinement     'SAINT (Bruker, 2007)'
_computing_data_reduction     'SAINT (Bruker, 2007)'
_computing_structure_solution     'SHELXS97 (Sheldrick, 2008)'
_computing_structure_refinement     'SHELXL97 (Sheldrick, 2008)'
_computing_molecular_graphics     'SHELXTL (Sheldrick, 2008)'
_computing_publication_material     'UdMX (Maris, 2004)'
loop_
    _atom_site_type_symbol
    _atom_site_label
    _atom_site_fract_x
    _atom_site_fract_y
    _atom_site_fract_z
    _atom_site_U_iso_or_equiv
    _atom_site_adp_type
    _atom_site_calc_flag
    _atom_site_refinement_flags
    _atom_site_occupancy
    _atom_site_disorder_assembly
    _atom_site_disorder_group
    Br Br1 1.11149(2) 0.899798(11) 0.150666(8) 0.03899(10) Uani d . 1 . .
    O O1 0.40209(14) 0.43856(8) 0.43426(5) 0.0390(3) Uani d . 1 . .
    O O2 0.40707(14) 0.73586(8) -0.00500(5) 0.0394(3) Uani d . 1 . .
    N N1 0.72340(15) 0.60992(8) 0.27898(5) 0.0276(3) Uani d . 1 . .
    H H1 0.8063 0.6259 0.2930 0.033 Uiso calc R 1 . .
    N N2 0.59343(16) 0.60447(8) 0.19620(6) 0.0306(3) Uani d . 1 . .
    C C1 0.69482(16) 0.63517(9) 0.22578(6) 0.0252(3) Uani d . 1 . .
    C C2 0.79459(16) 0.69987(9) 0.20695(6) 0.0248(3) Uani d . 1 . .
    C C3 0.80061(17) 0.77121(9) 0.23594(6) 0.0296(3) Uani d . 1 . .
    H H3 0.7407 0.7789 0.2677 0.035 Uiso calc R 1 . .
    C C4 0.89304(17) 0.83133(10) 0.21905(7) 0.0318(4) Uani d . 1 . .
    H H4 0.8963 0.8802 0.2387 0.038 Uiso calc R 1 . .
    C C5 0.98037(17) 0.81875(9) 0.17299(7) 0.0285(3) Uani d . 1 . .
    C C6 0.97609(18) 0.74872(10) 0.14314(7) 0.0297(3) Uani d . 1 . .
    H H6 1.0365 0.7412 0.1115 0.036 Uiso calc R 1 . .
    C C7 0.88162(17) 0.68942(10) 0.16033(7) 0.0269(3) Uani d . 1 . .
    H H7 0.8767 0.6412 0.1399 0.032 Uiso calc R 1 . .
    C C8 0.63946(17) 0.56199(9) 0.31467(6) 0.0245(3) Uani d . 1 . .
    C C9 0.52398(17) 0.51543(9) 0.29732(6) 0.0266(3) Uani d . 1 . .
    H H9 0.5004 0.5125 0.2588 0.032 Uiso calc R 1 . .
    C C10 0.44259(18) 0.47305(9) 0.33623(7) 0.0288(3) Uani d . 1 . .
    H H10 0.3637 0.4415 0.3240 0.035 Uiso calc R 1 . .
    C C11 0.47627(17) 0.47678(9) 0.39259(7) 0.0284(3) Uani d . 1 . .
    C C12 0.59362(18) 0.52215(10) 0.41022(7) 0.0292(3) Uani d . 1 . .
    H H12 0.6182 0.5242 0.4487 0.035 Uiso calc R 1 . .
    C C13 0.67413(17) 0.56419(9) 0.37168(7) 0.0270(3) Uani d . 1 . .
    H H13 0.7540 0.5950 0.3840 0.032 Uiso calc R 1 . .
    C C14 0.2813(2) 0.39151(11) 0.41797(9) 0.0407(4) Uani d . 1 . .
    H H14A 0.2095 0.4251 0.3994 0.061 Uiso calc R 1 . .
    H H14B 0.2379 0.3671 0.4511 0.061 Uiso calc R 1 . .
    H H14C 0.3133 0.3500 0.3922 0.061 Uiso calc R 1 . .
    C C15 0.55222(17) 0.64111(10) 0.14555(6) 0.0274(3) Uani d . 1 . .
    C C16 0.49751(18) 0.71759(10) 0.14424(6) 0.0295(3) Uani d . 1 . .
    H H16 0.4956 0.7479 0.1777 0.035 Uiso calc R 1 . .
    C C17 0.44532(19) 0.75103(10) 0.09498(6) 0.0309(4) Uani d . 1 . .
    H H17 0.4066 0.8031 0.0951 0.037 Uiso calc R 1 . .
    C C18 0.45031(17) 0.70775(10) 0.04598(6) 0.0305(3) Uani d . 1 . .
    C C19 0.50326(18) 0.63055(10) 0.04669(6) 0.0313(4) Uani d . 1 . .
    H H19 0.5054 0.6005 0.0132 0.038 Uiso calc R 1 . .
    C C20 0.55266(19) 0.59746(9) 0.09586(7) 0.0305(4) Uani d . 1 . .
    H H20 0.5873 0.5445 0.0960 0.037 Uiso calc R 1 . .
    C C21 0.3394(3) 0.81124(14) -0.00580(8) 0.0532(5) Uani d . 1 . .
    H H21A 0.2566 0.8110 0.0197 0.080 Uiso calc R 1 . .
    H H21B 0.3061 0.8230 -0.0438 0.080 Uiso calc R 1 . .
    H H21C 0.4086 0.8518 0.0061 0.080 Uiso calc R 1 . .
loop_
    _atom_site_aniso_label
    _atom_site_aniso_U_11
    _atom_site_aniso_U_22
    _atom_site_aniso_U_33
    _atom_site_aniso_U_12
    _atom_site_aniso_U_13
    _atom_site_aniso_U_23
    Br1 0.03179(15) 0.02995(14) 0.05522(16) -0.00738(7) 0.00078(7) 0.01143(7)
    O1 0.0405(7) 0.0416(7) 0.0348(6) -0.0134(5) 0.0058(5) 0.0085(5)
    O2 0.0449(7) 0.0458(7) 0.0275(6) -0.0014(6) -0.0100(5) 0.0050(5)
    N1 0.0228(7) 0.0332(7) 0.0268(6) -0.0063(5) -0.0028(5) 0.0050(5)
    N2 0.0293(7) 0.0358(8) 0.0268(7) -0.0084(5) -0.0012(6) 0.0049(5)
    C1 0.0225(7) 0.0276(8) 0.0256(7) -0.0012(6) 0.0017(6) 0.0018(6)
    C2 0.0210(7) 0.0272(7) 0.0262(7) -0.0007(6) -0.0033(6) 0.0036(6)
    C3 0.0278(8) 0.0323(8) 0.0287(7) -0.0015(7) 0.0017(6) -0.0016(6)
    C4 0.0329(9) 0.0270(8) 0.0357(9) -0.0027(6) -0.0027(6) -0.0023(7)
    C5 0.0232(7) 0.0259(8) 0.0365(8) -0.0026(6) -0.0039(6) 0.0082(6)
    C6 0.0267(8) 0.0315(8) 0.0310(8) 0.0013(7) 0.0038(6) 0.0056(6)
    C7 0.0266(8) 0.0256(8) 0.0284(7) 0.0010(6) -0.0004(6) 0.0022(6)
    C8 0.0223(7) 0.0245(7) 0.0266(7) 0.0008(6) 0.0010(6) 0.0026(6)
    C9 0.0277(8) 0.0240(7) 0.0282(7) -0.0002(6) -0.0012(6) 0.0000(6)
    C10 0.0283(8) 0.0232(7) 0.0349(8) -0.0033(6) -0.0013(7) 0.0006(6)
    C11 0.0285(8) 0.0250(7) 0.0318(8) -0.0015(6) 0.0050(6) 0.0051(6)
    C12 0.0297(8) 0.0321(8) 0.0257(7) -0.0012(6) -0.0015(6) 0.0032(6)
    C13 0.0222(8) 0.0291(8) 0.0297(8) -0.0020(6) -0.0026(6) 0.0018(6)
    C14 0.0315(10) 0.0351(9) 0.0555(11) -0.0073(7) 0.0091(8) 0.0081(8)
    C15 0.0218(8) 0.0353(9) 0.0252(7) -0.0078(7) -0.0001(6) 0.0042(6)
    C16 0.0259(8) 0.0357(9) 0.0268(7) -0.0033(7) -0.0001(6) -0.0035(6)
    C17 0.0268(9) 0.0339(9) 0.0319(8) -0.0009(6) -0.0015(6) 0.0011(7)
    C18 0.0244(8) 0.0397(9) 0.0275(8) -0.0064(7) -0.0026(6) 0.0044(6)
    C19 0.0313(8) 0.0372(9) 0.0254(7) -0.0053(7) 0.0001(6) -0.0028(6)
    C20 0.0280(9) 0.0319(9) 0.0316(8) -0.0036(6) 0.0007(7) -0.0002(6)
    C21 0.0551(12) 0.0662(14) 0.0383(10) 0.0196(11) -0.0079(9) 0.0126(9)
_geom_special_details
;
All e.s.d.'s (except the e.s.d. in the dihedral angle between two l.s. planes)
are estimated using the full covariance matrix. The cell e.s.d.'s are taken
into account individually in the estimation of e.s.d.'s in distances, angles
and torsion angles; correlations between e.s.d.'s in cell parameters are only
used when they are defined by crystal symmetry. An approximate (isotropic)
treatment of cell e.s.d.'s is used for estimating e.s.d.'s involving l.s.
planes.
;
loop_
    _geom_bond_atom_site_label_1
    _geom_bond_atom_site_label_2
    _geom_bond_site_symmetry_1
    _geom_bond_site_symmetry_2
    _geom_bond_distance
    _geom_bond_publ_flag
    Br1 C5 . . 1.9057(15) n
    O1 C11 . . 1.3723(19) N
    O1 C14 . . 1.426(2) n
    O2 C18 . . 1.369(2) N
    O2 C21 . . 1.419(3) n
    N1 C1 . . 1.3689(19) n
    N1 C8 . . 1.410(2) N
    N1 H1 . . 0.88 ?
    N2 C1 . . 1.285(2) n
    N2 C15 . . 1.414(2) N
    C1 C2 . . 1.500(2) N
    C2 C7 . . 1.388(2) N
    C2 C3 . . 1.391(2) N
    C3 C4 . . 1.388(2) N
    C3 H3 . . 0.95 ?
    C4 C5 . . 1.384(2) N
    C4 H4 . . 0.95 ?
    C5 C6 . . 1.382(2) N
    C6 C7 . . 1.392(2) N
    C6 H6 . . 0.95 ?
    C7 H7 . . 0.95 ?
    C8 C9 . . 1.390(2) N
    C8 C13 . . 1.403(2) N
    C9 C10 . . 1.396(2) N
    C9 H9 . . 0.95 ?
    C10 C11 . . 1.386(2) N
    C10 H10 . . 0.95 ?
    C11 C12 . . 1.395(2) N
    C12 C13 . . 1.382(2) N
    C12 H12 . . 0.95 ?
    C13 H13 . . 0.95 ?
    C14 H14a . . 0.98 ?
    C14 H14b . . 0.98 ?
    C14 H14c . . 0.98 ?
    C15 C16 . . 1.387(3) N
    C15 C20 . . 1.399(2) N
    C16 C17 . . 1.394(2) N
    C16 H16 . . 0.95 ?
    C17 C18 . . 1.383(2) N
    C17 H17 . . 0.95 ?
    C18 C19 . . 1.393(2) N
    C19 C20 . . 1.381(2) N
    C19 H19 . . 0.95 ?
    C20 H20 . . 0.95 ?
    C21 H21a . . 0.98 ?
    C21 H21b . . 0.98 ?
    C21 H21c . . 0.98 ?
loop_
    _geom_angle_atom_site_label_1
    _geom_angle_atom_site_label_2
    _geom_angle_atom_site_label_3
    _geom_angle_site_symmetry_1
    _geom_angle_site_symmetry_2
    _geom_angle_site_symmetry_3
    _geom_angle
    _geom_angle_publ_flag
    C11 O1 C14 . . . 117.11(14) n
    C18 O2 C21 . . . 116.88(14) n
    C1 N1 C8 . . . 129.49(13) n
    C1 N1 H1 . . . 115.3 ?
    C8 N1 H1 . . . 115.3 ?
    C1 N2 C15 . . . 119.55(14) n
    N2 C1 N1 . . . 121.89(14) n
    N2 C1 C2 . . . 125.31(14) N
    N1 C1 C2 . . . 112.80(13) N
    C7 C2 C3 . . . 119.20(14) N
    C7 C2 C1 . . . 120.45(14) N
    C3 C2 C1 . . . 120.35(14) N
    C4 C3 C2 . . . 120.83(15) N
    C4 C3 H3 . . . 119.6 ?
    C2 C3 H3 . . . 119.6 ?
    C5 C4 C3 . . . 118.70(15) N
    C5 C4 H4 . . . 120.6 ?
    C3 C4 H4 . . . 120.6 ?
    C6 C5 C4 . . . 121.78(15) N
    C6 C5 BR1 . . . 119.18(12) N
    C4 C5 BR1 . . . 119.04(12) N
    C5 C6 C7 . . . 118.73(15) N
    C5 C6 H6 . . . 120.6 ?
    C7 C6 H6 . . . 120.6 ?
    C2 C7 C6 . . . 120.74(15) N
    C2 C7 H7 . . . 119.6 ?
    C6 C7 H7 . . . 119.6 ?
    C9 C8 C13 . . . 118.79(14) N
    C9 C8 N1 . . . 124.55(14) N
    C13 C8 N1 . . . 116.63(14) N
    C8 C9 C10 . . . 120.38(14) N
    C8 C9 H9 . . . 119.8 ?
    C10 C9 H9 . . . 119.8 ?
    C11 C10 C9 . . . 120.32(15) N
    C11 C10 H10 . . . 119.8 ?
    C9 C10 H10 . . . 119.8 ?
    O1 C11 C10 . . . 125.00(15) N
    O1 C11 C12 . . . 115.35(14) N
    C10 C11 C12 . . . 119.65(14) N
    C13 C12 C11 . . . 120.01(15) N
    C13 C12 H12 . . . 120 ?
    C11 C12 H12 . . . 120 ?
    C12 C13 C8 . . . 120.83(14) N
    C12 C13 H13 . . . 119.6 ?
    C8 C13 H13 . . . 119.6 ?
    O1 C14 H14A . . . 109.5 ?
    O1 C14 H14B . . . 109.5 ?
    H14A C14 H14B . . . 109.5 ?
    O1 C14 H14C . . . 109.5 ?
    H14A C14 H14C . . . 109.5 ?
    H14B C14 H14C . . . 109.5 ?
    C16 C15 C20 . . . 118.17(14) N
    C16 C15 N2 . . . 121.68(14) N
    C20 C15 N2 . . . 119.86(16) N
    C15 C16 C17 . . . 121.51(15) N
    C15 C16 H16 . . . 119.2 ?
    C17 C16 H16 . . . 119.2 ?
    C18 C17 C16 . . . 119.47(16) N
    C18 C17 H17 . . . 120.3 ?
    C16 C17 H17 . . . 120.3 ?
    O2 C18 C17 . . . 124.27(16) N
    O2 C18 C19 . . . 115.98(15) N
    C17 C18 C19 . . . 119.74(15) N
    C20 C19 C18 . . . 120.37(15) N
    C20 C19 H19 . . . 119.8 ?
    C18 C19 H19 . . . 119.8 ?
    C19 C20 C15 . . . 120.70(15) N
    C19 C20 H20 . . . 119.7 ?
    C15 C20 H20 . . . 119.7 ?
    O2 C21 H21A . . . 109.5 ?
    O2 C21 H21B . . . 109.5 ?
    H21A C21 H21B . . . 109.5 ?
    O2 C21 H21C . . . 109.5 ?
    H21A C21 H21C . . . 109.5 ?
    H21B C21 H21C . . . 109.5 ?
loop_
    _geom_torsion_atom_site_label_1
    _geom_torsion_atom_site_label_2
    _geom_torsion_atom_site_label_3
    _geom_torsion_atom_site_label_4
    _geom_torsion_site_symmetry_1
    _geom_torsion_site_symmetry_2
    _geom_torsion_site_symmetry_3
    _geom_torsion_site_symmetry_4
    _geom_torsion
    _geom_torsion_publ_flag
    C15 N2 C1 N1 . . . . 169.37(15) n
    C15 N2 C1 C2 . . . . -11.6(2) N
    C8 N1 C1 N2 . . . . -13.9(3) n
    C8 N1 C1 C2 . . . . 166.90(14) n
    N2 C1 C2 C7 . . . . -58.9(2) N
    N1 C1 C2 C7 . . . . 120.22(16) N
    N2 C1 C2 C3 . . . . 120.87(18) N
    N1 C1 C2 C3 . . . . -59.99(19) N
    C7 C2 C3 C4 . . . . -0.5(2) N
    C1 C2 C3 C4 . . . . 179.68(14) N
    C2 C3 C4 C5 . . . . -0.6(2) N
    C3 C4 C5 C6 . . . . 1.0(2) N
    C3 C4 C5 BR1 . . . . -178.30(12) N
    C4 C5 C6 C7 . . . . -0.3(2) N
    BR1 C5 C6 C7 . . . . 178.98(12) N
    C3 C2 C7 C6 . . . . 1.2(2) N
    C1 C2 C7 C6 . . . . -178.98(14) N
    C5 C6 C7 C2 . . . . -0.8(2) N
    C1 N1 C8 C9 . . . . 16.0(3) N
    C1 N1 C8 C13 . . . . -162.04(15) N
    C13 C8 C9 C10 . . . . 1.3(2) N
    N1 C8 C9 C10 . . . . -176.71(15) N
    C8 C9 C10 C11 . . . . -0.2(2) N
    C14 O1 C11 C10 . . . . 0.0(2) N
    C14 O1 C11 C12 . . . . 180.00(15) N
    C9 C10 C11 O1 . . . . 178.93(15) N
    C9 C10 C11 C12 . . . . -1.1(2) N
    O1 C11 C12 C13 . . . . -178.87(15) N
    C10 C11 C12 C13 . . . . 1.1(2) N
    C11 C12 C13 C8 . . . . 0.0(2) N
    C9 C8 C13 C12 . . . . -1.2(2) N
    N1 C8 C13 C12 . . . . 176.93(15) N
    C1 N2 C15 C16 . . . . -61.3(2) N
    C1 N2 C15 C20 . . . . 125.04(17) N
    C20 C15 C16 C17 . . . . -0.6(2) N
    N2 C15 C16 C17 . . . . -174.34(15) N
    C15 C16 C17 C18 . . . . -1.2(3) N
    C21 O2 C18 C17 . . . . -6.8(2) N
    C21 O2 C18 C19 . . . . 173.81(17) N
    C16 C17 C18 O2 . . . . -177.47(15) N
    C16 C17 C18 C19 . . . . 1.9(2) N
    O2 C18 C19 C20 . . . . 178.51(15) N
    C17 C18 C19 C20 . . . . -0.9(2) N
    C18 C19 C20 C15 . . . . -0.9(3) N
    C16 C15 C20 C19 . . . . 1.6(2) N
    N2 C15 C20 C19 . . . . 175.47(15) N
loop_
    _geom_hbond_atom_site_label_D
    _geom_hbond_atom_site_label_H
    _geom_hbond_atom_site_label_A
    _geom_hbond_site_symmetry_A
    _geom_hbond_distance_DH
    _geom_hbond_distance_HA
    _geom_hbond_distance_DA
    _geom_hbond_angle_DHA
    N1 H1 N2 6_656 0.88 2.70 3.478(2) 149
    C14 H14B O2 2_565 0.98 2.43 3.327(2) 151
    C7 H7 Cg2 6_555 0.95 2.67 3.3282(18) 127
    C13 H13 Cg3 6_555 0.95 2.69 3.6307(17) 171
data_global
_journal_date_recd_electronic     2009-08-19
_journal_date_accepted     2009-10-01
_journal_name_full     'Acta Crystallographica, Section E'
_journal_year     2009
_journal_volume     65
_journal_issue     11
_journal_page_first     o2777
_journal_page_last     o2777
_journal_paper_category     QO
_journal_coeditor_code     SU2139
_publ_contact_author_name     'Pal, Amlan K.'
_publ_contact_author_address
;
Universit\'e de Montr\'eal
D\'epartement de Chimie
C.P. 6128, Succ. Centre-ville
Montr\'eal, Qu\'ebec
Canada, H3C 3J7
;
_publ_contact_author_email     'amlan.kumar.pal@umontreal.ca'
_publ_contact_author_fax     '+1 514 343 2468'
_publ_contact_author_phone     '+1 514 343 7056'
_publ_section_title
;
4-Bromo-<i>N</i>,<i>N</i>'-bis(4-methoxyphenyl)benzamidine
;
loop_
    _publ_author_name
    _publ_author_footnote
    _publ_author_address
    'Pal, Amlan K.' .
;
D\'epartement de Chimie
Universit\'e de Montr\'eal
CP 6128, Succ. Centre-ville,
Montr\'eal, Qu\'ebec
Canada H3C 3J7
;
    'Hanan, Garry S.' .
;
D\'epartement de Chimie
Universit\'e de Montr\'eal
CP 6128, Succ. Centre-ville,
Montr\'eal, Qu\'ebec
Canada H3C 3J7
;
