# Supplementary material for: 4-Bromo-N,N′-bis­(4-methoxy­phen­yl)benzamidine
Source: Acta Crystallogr Sect E Struct Rep Online. 2009 Oct 17;65(Pt 11):o2777. doi: 10.1107/S1600536809040112 (PMC2971424; doi:10.1107/S1600536809040112)
Supplement: Supplementary file 2 [file e-65-o2777-Isup2.hkl]

# 
# h,k,l, Fc-squared, Fo-squared, sigma(Fo-squared) and status flag 
# 
data_I
_shelx_title ' amlan1 in Pbca' 
_shelx_refln_list_code          4 
_shelx_F_calc_maximum      239.56 
_exptl_crystal_F_000      1680.00 
_reflns_d_resolution_high  0.8307 
 
loop_ 
 _symmetry_equiv_pos_as_xyz 
 'x, y, z' 
 '-x+1/2, -y, z+1/2' 
 '-x, y+1/2, -z+1/2' 
 'x+1/2, -y+1/2, -z' 
 '-x, -y, -z' 
 'x-1/2, y, -z-1/2' 
 'x, -y-1/2, z-1/2' 
 '-x-1/2, y-1/2, z' 
 
_cell_length_a     9.2582 
_cell_length_b    16.8837 
_cell_length_c    23.9403 
_cell_angle_alpha  90.000 
_cell_angle_beta   90.000 
_cell_angle_gamma  90.000 
 
_shelx_F_squared_multiplier     1.000 
 
loop_ 
 _refln_index_h 
 _refln_index_k 
 _refln_index_l 
 _refln_F_squared_calc 
 _refln_F_squared_meas 
 _refln_F_squared_sigma 
 _refln_observed_status 
   4   0   0    16748.28    15325.50    230.06 o 
   6   0   0     6977.30     6453.76     74.47 o 
   8   0   0     4097.23     3714.46    364.43 o 
  10   0   0     6663.29     6656.09     73.31 o 
   2   1   0      449.78      481.66     14.08 o 
   4   1   0        4.80       16.92      1.44 o 
   6   1   0     5328.01     4704.47    101.24 o 
   8   1   0     2104.20     2067.15     97.37 o 
  10   1   0      125.86      119.66      7.32 o 
   0   2   0     1920.54     1839.56     47.03 o 
   2   2   0       27.70       50.77      3.41 o 
   4   2   0     9584.28    10093.22    222.27 o 
   6   2   0     1551.44     1490.24     27.37 o 
   8   2   0      779.88      780.58     23.77 o 
  10   2   0        2.31        6.66      2.51 o 
   4   3   0    16869.07    17940.14    423.24 o 
   6   3   0      874.32      696.67     11.64 o 
   8   3   0     5487.30     5501.35    159.57 o 
  10   3   0     2696.12     2748.11     79.29 o 
   0   4   0    19935.78    19218.66    549.43 o 
   2   4   0    19610.90    20626.98    583.15 o 
   4   4   0    19129.53    19581.93    327.18 o 
   6   4   0     4202.42     4534.91     67.62 o 
   8   4   0     3730.64     3581.01    142.84 o 
  10   4   0     1435.81     1515.87     44.62 o 
   2   5   0     4808.81     4883.11    120.06 o 
   4   5   0      263.19      345.96     16.78 o 
   6   5   0     4717.23     5370.33     69.86 o 
   8   5   0       37.93       47.57      3.54 o 
  10   5   0        2.63        4.47      2.28 o 
   0   6   0    57387.50    55796.42   2095.25 o 
   2   6   0       18.14       21.23      1.55 o 
   4   6   0    15222.35    14297.15    284.40 o 
   6   6   0     6801.27     6705.90     79.12 o 
   8   6   0     1126.21     1211.10     20.81 o 
  10   6   0     1012.25     1026.82     31.06 o 
   2   7   0    30110.00    29360.91    486.72 o 
   4   7   0      239.30      274.52      4.80 o 
   6   7   0     9306.60     9538.09    136.87 o 
   8   7   0     6095.55     6604.02    216.98 o 
  10   7   0     2612.58     2457.34    272.79 o 
   0   8   0    11722.69    12402.97    403.38 o 
   2   8   0     3879.63     4284.84     78.77 o 
   4   8   0     2455.05     2744.60     40.37 o 
   6   8   0      782.01      894.03      9.23 o 
   8   8   0       15.57       22.78      2.96 o 
  10   8   0      184.91      187.83     11.49 o 
   2   9   0     2609.58     2149.55     81.51 o 
   4   9   0     1122.78     1188.72     10.51 o 
   6   9   0     6373.15     6672.98    133.81 o 
   8   9   0     1810.78     1705.49     29.48 o 
   0  10   0    27483.06    26918.33    320.08 o 
   2  10   0       21.92       53.30      4.05 o 
   4  10   0     6040.93     5905.05     80.58 o 
   6  10   0     3452.93     3708.61     55.45 o 
   8  10   0     3838.87     3913.10    137.94 o 
   2  11   0     9996.62     9215.17    118.92 o 
   4  11   0     5511.91     5384.76     95.98 o 
   6  11   0      196.94      212.45      5.12 o 
   8  11   0      856.71      914.02     23.94 o 
   0  12   0      405.37      340.01      7.46 o 
   2  12   0     1698.91     1676.90     29.58 o 
   4  12   0     2206.68     2104.60     43.15 o 
   6  12   0     1030.72     1074.50     14.13 o 
   8  12   0      262.78      318.19     10.33 o 
   2  13   0     6248.91     5872.53     96.41 o 
   4  13   0     2608.07     2564.38     47.81 o 
   6  13   0     1277.52     1423.25     24.49 o 
   8  13   0     2223.56     2092.24    124.16 o 
   0  14   0    14983.89    14578.45    200.42 o 
   2  14   0      868.57      875.83     29.07 o 
   4  14   0     4077.86     4079.07     61.43 o 
   6  14   0     2580.29     2490.60     57.97 o 
   8  14   0     2289.93     2066.79     35.81 o 
   2  15   0      369.84      356.87      7.85 o 
   4  15   0     2589.77     2406.13     50.35 o 
   6  15   0      361.64      321.46      5.94 o 
   0  16   0     1527.73     1640.16     46.22 o 
   2  16   0      568.46      583.37     15.92 o 
   4  16   0     1379.27     1386.74     32.29 o 
   6  16   0     2468.05     2363.37     67.26 o 
   2  17   0     5029.48     4785.88    106.39 o 
   4  17   0      430.21      403.25      8.68 o 
   6  17   0     2006.72     2003.11     25.31 o 
   0  18   0       57.35       87.26      6.65 o 
   2  18   0     1061.59      958.03     22.13 o 
   4  18   0     1255.95     1189.88     23.00 o 
   2  19   0      185.45      207.20      6.86 o 
   0  20   0     2341.38     2086.19     25.51 o 
   1   1   1      471.33      471.11     11.98 o 
   2   1   1     1673.29     1462.39     25.59 o 
   3   1   1     1804.73     2038.54     35.73 o 
   4   1   1     2163.52     2229.79     36.86 o 
   5   1   1     2496.65     2496.37     52.42 o 
   6   1   1     7846.20     7209.57     89.95 o 
   7   1   1      214.85      208.72      4.59 o 
   8   1   1     1570.54     1567.67     50.35 o 
   9   1   1      732.76      812.32     37.83 o 
  10   1   1      588.62      649.62     24.47 o 
  11   1   1        1.03        0.47      2.22 o 
   0   2   1      124.23      155.95      3.20 o 
   1   2   1     1648.24     1638.33     26.46 o 
   2   2   1     4529.22     4380.50     64.18 o 
   3   2   1    15654.48    16537.02    219.82 o 
   4   2   1    19493.88    19140.25    309.97 o 
   5   2   1     1558.39     1605.63     27.82 o 
   6   2   1     2770.07     2471.25     39.75 o 
   7   2   1     2596.42     2484.31     35.23 o 
   8   2   1     5507.79     5386.07    100.12 o 
   9   2   1       10.78       16.65      2.13 o 
  10   2   1     1256.93     1234.61     42.25 o 
  11   2   1      471.84      487.48     16.55 o 
   2   3   1      377.85      391.75     12.20 o 
   3   3   1     9543.24    10231.10    173.20 o 
   4   3   1     1046.54     1275.59     18.97 o 
   5   3   1      735.37      832.45     15.03 o 
   6   3   1     3890.34     3885.00     48.94 o 
   7   3   1       41.83       49.50      1.75 o 
   8   3   1       78.13       85.69      3.20 o 
   9   3   1      191.48      210.32      4.69 o 
  10   3   1      251.37      280.71     11.13 o 
   0   4   1     4709.19     4392.76    111.71 o 
   1   4   1     6369.57     6877.83    116.45 o 
   2   4   1      942.56      943.10     13.30 o 
   3   4   1     2484.60     2471.59     66.10 o 
   4   4   1     3011.71     2804.43     55.74 o 
   5   4   1      523.37      572.51     10.34 o 
   6   4   1     1508.98     1528.56     19.94 o 
   7   4   1      694.64      703.77      9.83 o 
   8   4   1      531.01      542.66     10.14 o 
   9   4   1        4.37        5.64      1.65 o 
  10   4   1      733.56      697.06     22.58 o 
   1   5   1    22623.25    23853.78    277.26 o 
   2   5   1     7733.65     6834.33    158.69 o 
   3   5   1     2636.36     2843.34     35.58 o 
   4   5   1     2563.45     2763.32     54.73 o 
   5   5   1     7462.74     6974.21     61.39 o 
   6   5   1    11296.69    11483.20    128.28 o 
   7   5   1      426.11      439.08      6.46 o 
   8   5   1     1007.17      975.60     20.91 o 
   9   5   1     1327.38     1358.23     28.78 o 
  10   5   1     1084.40     1122.91     25.39 o 
   0   6   1     1678.12     1747.04     32.91 o 
   1   6   1     5432.63     6209.26    108.28 o 
   2   6   1       65.31       40.29      1.20 o 
   3   6   1    31900.94    34682.70    412.94 o 
   4   6   1     9683.28    10072.80    129.51 o 
   5   6   1      383.27      422.43      3.51 o 
   6   6   1       18.62       26.80      1.17 o 
   7   6   1      444.99      465.39      7.11 o 
   8   6   1     3658.38     3789.46     47.53 o 
   9   6   1       32.42       29.92      2.33 o 
  10   6   1      330.19      348.16      7.20 o 
   1   7   1     1447.77     1590.13     26.10 o 
   2   7   1     4009.66     4405.13     77.84 o 
   3   7   1     1280.26     1318.36     23.56 o 
   4   7   1     1822.24     1868.10     19.78 o 
   5   7   1      725.30      648.95      6.64 o 
   6   7   1       16.33       22.34      1.35 o 
   7   7   1      152.88      189.90      2.95 o 
   8   7   1     1106.25     1112.22     23.72 o 
   9   7   1      131.02      143.45      3.82 o 
  10   7   1      166.66      156.10     12.63 o 
   0   8   1     5567.46     4755.11    119.96 o 
   1   8   1     3059.22     3205.31     56.96 o 
   2   8   1      280.58      359.63      7.56 o 
   3   8   1    10223.93     9999.01    115.84 o 
   4   8   1    10944.44    10579.70     89.30 o 
   5   8   1      469.69      498.95      5.92 o 
   6   8   1      840.22      891.05     10.85 o 
   7   8   1     2136.83     2352.87     22.99 o 
   8   8   1     1163.14     1339.71     17.98 o 
   9   8   1        3.05        2.65      1.85 o 
  10   8   1     1002.63      998.60     23.99 o 
   1   9   1    17079.30    17953.87    186.33 o 
   2   9   1     8315.44     7952.48    109.62 o 
   3   9   1     1927.91     1884.10     25.00 o 
   4   9   1      267.07      304.86      2.96 o 
   5   9   1     6102.13     6249.68     47.85 o 
   6   9   1     5870.15     6203.38     63.50 o 
   7   9   1      360.38      389.52      4.14 o 
   8   9   1       10.08       19.20      2.16 o 
   9   9   1      523.87      529.44     11.69 o 
   0  10   1     1572.55     1732.34     67.85 o 
   1  10   1      374.63      345.19      4.42 o 
   2  10   1     1909.28     1971.24     29.04 o 
   3  10   1      422.69      400.85      6.60 o 
   4  10   1      649.62      687.02      6.79 o 
   5  10   1      533.78      568.10      6.32 o 
   6  10   1      134.34      153.52      3.01 o 
   7  10   1        9.25       12.99      1.54 o 
   8  10   1       45.24       44.13      3.25 o 
   9  10   1       28.29       28.29      3.68 o 
   1  11   1      777.75      693.85     13.07 o 
   2  11   1     8677.25     7861.18     72.18 o 
   3  11   1      640.03      650.63      8.90 o 
   4  11   1      209.99      232.89      3.26 o 
   5  11   1     2985.46     3111.62     33.24 o 
   6  11   1     1677.54     1940.86     21.18 o 
   7  11   1        0.05        4.50      1.42 o 
   8  11   1     1498.33     1515.07     54.69 o 
   9  11   1      301.59      355.82     17.65 o 
   0  12   1     7595.43     7533.70    164.43 o 
   1  12   1     4985.58     4776.19     81.74 o 
   2  12   1     1518.05     1490.18     19.91 o 
   3  12   1     6087.12     5823.19     59.01 o 
   4  12   1     4105.31     4077.36     47.32 o 
   5  12   1     2695.64     2726.00     32.81 o 
   6  12   1       23.63       26.32      1.78 o 
   7  12   1     2739.54     2795.15     48.18 o 
   8  12   1     1215.80     1157.43     20.45 o 
   1  13   1        6.86       14.88      1.39 o 
   2  13   1     2790.44     2622.84     33.40 o 
   3  13   1        8.91        8.38      1.26 o 
   4  13   1      168.18      188.33      3.75 o 
   5  13   1      129.50      153.25      3.01 o 
   6  13   1      203.48      259.15      4.65 o 
   7  13   1      303.99      343.24      4.62 o 
   8  13   1        3.06        3.74      1.83 o 
   0  14   1     8170.04     7837.58    149.82 o 
   1  14   1      100.91       90.78      2.65 o 
   2  14   1      387.06      420.50      6.91 o 
   3  14   1      298.13      290.47      5.46 o 
   4  14   1     2081.83     2173.32     36.97 o 
   5  14   1       87.91       98.23      2.72 o 
   6  14   1      292.94      344.27      4.29 o 
   7  14   1      264.52      295.00      4.42 o 
   8  14   1        9.45        7.60      4.30 o 
   1  15   1     2465.29     2522.83     40.93 o 
   2  15   1     3493.10     3461.07     66.03 o 
   3  15   1     2804.30     2737.60     29.60 o 
   4  15   1      226.73      263.33      4.07 o 
   5  15   1     3675.50     3589.78     62.38 o 
   6  15   1     1555.13     1568.37     25.51 o 
   7  15   1       28.33       28.96      1.99 o 
   0  16   1     6197.57     5853.98    161.94 o 
   1  16   1       96.59      106.92      3.89 o 
   2  16   1       13.26       15.66      1.97 o 
   3  16   1     1276.12     1284.79     15.64 o 
   4  16   1      900.77      974.07     19.59 o 
   5  16   1       40.23       57.35      2.37 o 
   6  16   1       23.67       25.67      1.78 o 
   1  17   1      117.27      103.66      3.37 o 
   2  17   1     1384.83     1389.48     22.25 o 
   3  17   1      152.82      178.51      3.99 o 
   4  17   1        8.59        9.06      1.65 o 
   5  17   1       65.91       86.75      2.74 o 
   6  17   1       24.79       41.43      4.14 o 
   0  18   1     1989.36     1963.51    107.25 o 
   1  18   1     1205.94     1166.89     14.98 o 
   2  18   1        5.61       12.07      1.80 o 
   3  18   1     2181.40     2002.12     35.01 o 
   4  18   1     2636.71     2478.33     40.23 o 
   5  18   1       19.31       23.38      3.49 o 
   1  19   1     1047.22     1054.65     19.81 o 
   2  19   1      977.67      998.17     13.27 o 
   3  19   1       49.33       52.32      2.48 o 
   0  20   1       95.68       70.92      5.17 o 
   1  20   1      257.38      266.19      5.85 o 
   1   0   2     3010.64     3079.27     48.47 o 
   2   0   2     8724.83     9234.14    177.20 o 
   3   0   2     6783.58     6926.05     46.75 o 
   4   0   2      121.86       95.13      3.46 o 
   5   0   2    13717.26    15638.85    275.64 o 
   6   0   2       47.37       69.65      2.42 o 
   7   0   2    12404.96    11566.45    185.63 o 
   8   0   2      691.46      670.15     10.56 o 
   9   0   2        2.77       -0.11      2.27 o 
  10   0   2     1354.20     1514.50    124.86 o 
  11   0   2      375.04      418.03     50.84 o 
   1   1   2     1180.06     1141.81     16.50 o 
   2   1   2     9999.29     9826.89    146.70 o 
   3   1   2    20796.81    21292.86    299.93 o 
   4   1   2     2102.55     2288.42     42.93 o 
   5   1   2     6038.78     6459.92    162.84 o 
   6   1   2      486.12      464.69      7.06 o 
   7   1   2     1823.87     1861.26     33.51 o 
   8   1   2       28.51       27.19      2.07 o 
   9   1   2     4220.75     4328.02    144.29 o 
  10   1   2       69.32       77.00      3.43 o 
  11   1   2       63.53       54.27      3.89 o 
   0   2   2     2532.33     2523.94     78.77 o 
   1   2   2     9991.88     9604.75    164.65 o 
   2   2   2     5623.07     5833.94    102.30 o 
   3   2   2      154.19      149.14      2.96 o 
   4   2   2     1312.43     1269.27     22.41 o 
   5   2   2     4987.32     5346.02     99.62 o 
   6   2   2      244.61      233.04      3.07 o 
   7   2   2     1427.63     1398.25     25.98 o 
   8   2   2        1.49        3.92      1.44 o 
   9   2   2        7.87       14.55      2.10 o 
  10   2   2      676.77      671.98     19.01 o 
  11   2   2     1029.79      818.54     20.94 o 
   1   3   2     5819.37     5653.04    102.63 o 
   2   3   2     3328.52     3384.83     84.28 o 
   3   3   2    15965.02    16988.29    374.26 o 
   4   3   2     4641.78     5354.68     80.55 o 
   5   3   2    13608.12    13149.41    256.37 o 
   6   3   2      122.52       95.94      1.75 o 
   7   3   2     1948.76     1952.88     26.22 o 
   8   3   2      489.34      502.06     10.96 o 
   9   3   2     2896.63     2977.27     60.79 o 
  10   3   2      711.97      782.48     15.79 o 
   0   4   2    14850.05    14712.36    238.96 o 
   1   4   2     2366.24     2431.76     38.50 o 
   2   4   2      345.42      377.15      7.68 o 
   3   4   2     3238.88     3099.70     38.13 o 
   4   4   2    15029.46    15850.48    190.80 o 
   5   4   2     5553.33     5533.97     68.28 o 
   6   4   2     5577.13     5666.18     57.59 o 
   7   4   2     6272.62     6305.14     88.54 o 
   8   4   2       36.55       46.14      2.43 o 
   9   4   2      294.38      334.74      7.00 o 
  10   4   2      206.32      236.36      4.89 o 
   1   5   2      315.64      310.33      4.00 o 
   2   5   2      350.10      337.51      9.94 o 
   3   5   2     1240.84     1383.01     16.53 o 
   4   5   2     2925.62     3195.30     53.73 o 
   5   5   2     1237.34     1305.54     12.02 o 
   6   5   2      569.29      619.58      8.42 o 
   7   5   2        0.66        3.04      1.00 o 
   8   5   2      107.78      120.34      3.48 o 
   9   5   2       87.24       87.93      3.46 o 
  10   5   2       38.18       42.99      2.61 o 
   0   6   2        9.16       27.13      1.31 o 
   1   6   2    15855.03    16388.99    219.78 o 
   2   6   2     4398.78     4720.47     74.92 o 
   3   6   2    12893.57    13425.73    182.18 o 
   4   6   2      961.33      981.90     17.70 o 
   5   6   2     1940.81     1913.91     19.74 o 
   6   6   2       49.33       77.05      1.75 o 
   7   6   2     2897.75     2925.58     47.37 o 
   8   6   2      521.65      543.61      6.00 o 
   9   6   2       96.93       99.98      3.52 o 
  10   6   2       38.63       38.00      2.82 o 
   1   7   2     4254.67     3999.47     59.40 o 
   2   7   2    12289.53    12754.72    136.55 o 
   3   7   2     2410.08     2412.48     34.67 o 
   4   7   2     1909.90     1947.58     19.41 o 
   5   7   2     9266.91     8580.40     70.69 o 
   6   7   2     2462.78     2553.47     27.69 o 
   7   7   2      811.41      839.57     12.25 o 
   8   7   2     3457.51     3458.32     85.09 o 
   9   7   2     2739.72     2681.99     70.29 o 
  10   7   2      256.68      263.11      6.90 o 
   0   8   2      800.81      739.02     24.63 o 
   1   8   2     1029.83     1087.17     23.78 o 
   2   8   2      951.32     1062.03     26.49 o 
   3   8   2     3650.20     3488.46     74.07 o 
   4   8   2        3.31        7.28      0.77 o 
   5   8   2      299.51      320.51      3.14 o 
   6   8   2        6.57       12.23      1.16 o 
   7   8   2     3310.84     3538.04     34.61 o 
   8   8   2      264.27      287.95      4.74 o 
   9   8   2       12.02       18.15      2.54 o 
  10   8   2        2.98        0.00      4.39 o 
   1   9   2    10477.99    11455.78    184.26 o 
   2   9   2       49.40       33.86      1.82 o 
   3   9   2     1608.88     1598.26     19.66 o 
   4   9   2       12.12       18.59      1.00 o 
   5   9   2     1466.18     1450.08     14.92 o 
   6   9   2     1612.03     1651.30     18.97 o 
   7   9   2        3.89        4.37      1.27 o 
   8   9   2        0.71        4.25      1.76 o 
   9   9   2      506.23      514.53     13.07 o 
   0  10   2     5975.14     5810.09    120.97 o 
   1  10   2     4553.42     4146.17     65.59 o 
   2  10   2      274.65      299.52      3.14 o 
   3  10   2    12206.16    10967.59    155.83 o 
   4  10   2     1332.54     1356.03     15.26 o 
   5  10   2      597.76      651.38      6.85 o 
   6  10   2     1449.83     1474.23     16.36 o 
   7  10   2     5748.30     6121.37     55.97 o 
   8  10   2      978.41      989.82     24.43 o 
   9  10   2       50.54       58.71      4.74 o 
   1  11   2      527.13      452.16      6.39 o 
   2  11   2      979.98      870.81     12.19 o 
   3  11   2     3376.79     3264.23     48.52 o 
   4  11   2      576.60      562.40      5.23 o 
   5  11   2     7002.81     7154.51     92.35 o 
   6  11   2       16.30       19.71      1.76 o 
   7  11   2        1.27        6.96      1.91 o 
   8  11   2       33.11       51.30      3.90 o 
   9  11   2     1518.32     1510.15     86.99 o 
   0  12   2      153.15      146.05      4.98 o 
   1  12   2      890.77      878.65     11.74 o 
   2  12   2     1429.34     1389.45     20.67 o 
   3  12   2      652.54      682.51     10.55 o 
   4  12   2       68.83       59.22      1.71 o 
   5  12   2        0.06        4.57      1.28 o 
   6  12   2        2.97        1.22      1.32 o 
   7  12   2      336.01      342.65      5.62 o 
   8  12   2      442.92      426.11      7.06 o 
   1  13   2     9979.44     9342.15    116.27 o 
   2  13   2      823.61      800.25     12.35 o 
   3  13   2      312.66      316.27      5.59 o 
   4  13   2      253.38      258.13      3.71 o 
   5  13   2     5158.63     5329.88     66.35 o 
   6  13   2      464.19      512.48      6.23 o 
   7  13   2      467.06      494.57      7.01 o 
   8  13   2      442.77      437.57     30.20 o 
   0  14   2     1094.95     1059.68     32.52 o 
   1  14   2     1374.15     1328.30     24.40 o 
   2  14   2      522.01      532.25     10.64 o 
   3  14   2     2317.78     2342.76     22.43 o 
   4  14   2      357.64      384.52      4.69 o 
   5  14   2      768.57      778.53     12.19 o 
   6  14   2      509.89      547.10      9.15 o 
   7  14   2     3297.84     3225.84     55.00 o 
   8  14   2      399.27      374.98     16.55 o 
   1  15   2      830.96      848.91     16.05 o 
   2  15   2        0.31        1.34      1.52 o 
   3  15   2      205.65      199.51      4.10 o 
   4  15   2      333.61      393.18      4.98 o 
   5  15   2      428.74      421.15      7.99 o 
   6  15   2       42.35       40.37      1.93 o 
   7  15   2      726.04      690.38     11.55 o 
   0  16   2      636.65      642.88     16.16 o 
   1  16   2     1116.41     1104.86     18.29 o 
   2  16   2       86.86       87.48      3.23 o 
   3  16   2     2455.94     2612.77     36.84 o 
   4  16   2      367.13      365.45      8.61 o 
   5  16   2      253.77      238.96      4.34 o 
   6  16   2      212.36      213.90      3.68 o 
   1  17   2     1024.80     1016.97     24.92 o 
   2  17   2      205.47      227.72      4.77 o 
   3  17   2      933.99      969.55     15.51 o 
   4  17   2      161.67      167.78      3.90 o 
   5  17   2     2879.41     2842.32     58.12 o 
   6  17   2      482.85      488.31     23.37 o 
   0  18   2      229.02      218.78      6.31 o 
   1  18   2      557.00      552.44     13.18 o 
   2  18   2        3.53        3.25      1.78 o 
   3  18   2      289.48      310.74      4.87 o 
   4  18   2       70.26       72.01      2.78 o 
   5  18   2      113.17      111.56      6.42 o 
   1  19   2      190.03      215.00      5.46 o 
   2  19   2      320.17      300.76      4.70 o 
   3  19   2       40.40       35.80      2.34 o 
   0  20   2      121.52      146.49      8.61 o 
   1  20   2      703.49      692.75     10.81 o 
   1   1   3     8026.01     7978.10     82.96 o 
   2   1   3    13066.78    13397.64    247.53 o 
   3   1   3     7077.34     7009.65    109.13 o 
   4   1   3       26.49       39.70      1.56 o 
   5   1   3    22857.40    23649.24    438.06 o 
   6   1   3      213.18      178.34      4.42 o 
   7   1   3        5.08       13.55      1.27 o 
   8   1   3      909.30      890.94     20.25 o 
   9   1   3     3945.70     3841.91    124.14 o 
  10   1   3     1371.57     1271.55     42.16 o 
  11   1   3      337.16      261.14     12.50 o 
   0   2   3    11904.06    11482.39    227.14 o 
   1   2   3    14443.72    14084.62    224.77 o 
   2   2   3    19738.62    19769.85    262.94 o 
   3   2   3    47291.90    49084.84    511.50 o 
   4   2   3     1286.65     1116.11     17.51 o 
   5   2   3      509.18      443.24      5.83 o 
   6   2   3     1786.67     1679.59     22.49 o 
   7   2   3    13779.28    13105.48    150.03 o 
   8   2   3      406.38      381.46     10.75 o 
   9   2   3      473.44      478.17     13.56 o 
  10   2   3      997.81      974.53     26.53 o 
  11   2   3     2126.08     1922.88     31.76 o 
   1   3   3    37107.42    38078.87    511.33 o 
   2   3   3     8566.08     9000.71    179.04 o 
   3   3   3      150.82      223.47      5.54 o 
   4   3   3      862.42     1031.76     16.67 o 
   5   3   3      120.74       92.01      3.18 o 
   6   3   3      411.13      410.81      7.03 o 
   7   3   3      500.18      508.03      8.69 o 
   8   3   3     1372.75     1375.81     30.96 o 
   9   3   3       10.17       15.79      1.99 o 
  10   3   3       11.98        9.45      1.84 o 
   0   4   3    24395.27    25509.31    187.94 o 
   1   4   3      216.48      190.65      4.34 o 
   2   4   3     3149.81     3528.30     54.31 o 
   3   4   3     6058.38     6301.23     89.98 o 
   4   4   3      569.53      559.47      7.67 o 
   5   4   3      817.02      721.94      9.78 o 
   6   4   3      649.94      678.86      9.35 o 
   7   4   3     5084.10     5030.48     81.59 o 
   8   4   3     1274.72     1267.56     25.87 o 
   9   4   3       64.87       71.68      3.11 o 
  10   4   3      180.40      189.49      4.70 o 
   1   5   3    45602.53    46155.52    730.21 o 
   2   5   3     6244.28     6333.04    140.88 o 
   3   5   3     6714.91     6839.94     87.93 o 
   4   5   3      922.30     1047.10     11.20 o 
   5   5   3    34339.52    31189.94    172.47 o 
   6   5   3     2202.00     2174.87     23.30 o 
   7   5   3      686.75      763.05     14.94 o 
   8   5   3     5450.07     5328.44     96.48 o 
   9   5   3     3682.13     3617.05    101.98 o 
  10   5   3      149.15      163.26      4.17 o 
   0   6   3     7834.42     7835.59    176.81 o 
   1   6   3     8942.73     9000.63    135.60 o 
   2   6   3     8464.42     8990.56    159.78 o 
   3   6   3    12287.17    12410.68    197.34 o 
   4   6   3      527.26      556.31     10.21 o 
   5   6   3      932.68      902.31      9.42 o 
   6   6   3      457.43      463.57      5.76 o 
   7   6   3      306.75      315.48      5.07 o 
   8   6   3       34.28       34.27      2.16 o 
   9   6   3      245.70      263.28      5.66 o 
  10   6   3      289.97      326.53      7.83 o 
   1   7   3      986.88      846.41     16.13 o 
   2   7   3      537.29      522.09      7.71 o 
   3   7   3     2418.51     2955.43     66.07 o 
   4   7   3     1949.09     2162.17     22.47 o 
   5   7   3       72.36       50.29      1.30 o 
   6   7   3      770.08      784.10     11.61 o 
   7   7   3      313.55      353.72      4.58 o 
   8   7   3      207.29      210.30      4.07 o 
   9   7   3     1451.06     1333.20     40.78 o 
  10   7   3        0.56       -0.45      2.18 o 
   0   8   3     1721.14     1461.80     46.33 o 
   1   8   3    16432.84    17268.52    234.39 o 
   2   8   3     1055.05     1141.28     17.03 o 
   3   8   3    36891.74    37336.75    675.44 o 
   4   8   3     5179.02     5189.27     49.44 o 
   5   8   3      149.84      175.51      2.14 o 
   6   8   3     3019.99     3024.40     31.07 o 
   7   8   3     7127.34     7070.81     93.44 o 
   8   8   3      880.74      917.40     22.37 o 
   9   8   3        7.31       11.59      2.25 o 
  10   8   3      552.00      569.57     18.92 o 
   1   9   3     4780.21     4490.27     61.26 o 
   2   9   3      938.75      941.43     12.60 o 
   3   9   3     7924.62     7520.65    110.92 o 
   4   9   3     1144.18     1209.32     12.47 o 
   5   9   3     6347.60     6410.11     63.51 o 
   6   9   3      467.11      491.66      7.65 o 
   7   9   3     1104.62     1297.84     21.05 o 
   8   9   3      187.81      218.08      4.64 o 
   9   9   3     1612.97     1624.93     65.43 o 
   0  10   3      164.41      123.34      3.28 o 
   1  10   3      800.29      946.51     15.48 o 
   2  10   3      419.50      425.39      7.91 o 
   3  10   3      126.00      170.59      2.48 o 
   4  10   3      128.38      112.23      2.08 o 
   5  10   3      853.32      900.67      9.39 o 
   6  10   3      155.49      173.17      3.35 o 
   7  10   3        0.72        5.66      1.53 o 
   8  10   3        1.28        2.86      2.33 o 
   9  10   3       35.13       29.11      4.76 o 
   1  11   3    10697.61    10070.33    127.49 o 
   2  11   3      253.99      228.28      3.39 o 
   3  11   3     1864.84     1889.54     27.57 o 
   4  11   3      714.07      732.49     10.09 o 
   5  11   3     7602.77     7475.36     85.20 o 
   6  11   3      883.52      965.15     15.29 o 
   7  11   3      179.95      214.43      4.04 o 
   8  11   3       79.29       79.96      4.19 o 
   9  11   3     1551.89     1557.85     92.17 o 
   0  12   3     4193.16     4174.25     63.48 o 
   1  12   3     5384.24     5179.99     52.27 o 
   2  12   3      165.36      150.51      2.61 o 
   3  12   3     4904.72     4709.33     72.60 o 
   4  12   3      502.43      497.29      7.53 o 
   5  12   3     5977.19     6052.26     92.55 o 
   6  12   3      101.24       86.77      2.72 o 
   7  12   3     6588.60     6624.17     95.87 o 
   8  12   3      233.13      243.03      5.70 o 
   1  13   3      555.98      563.08      9.13 o 
   2  13   3      158.25      153.17      2.86 o 
   3  13   3      703.03      706.22     12.25 o 
   4  13   3        4.08        2.07      1.26 o 
   5  13   3      939.75     1028.39     13.65 o 
   6  13   3       37.94       47.33      2.06 o 
   7  13   3      551.37      514.15      7.12 o 
   8  13   3        5.48        5.29      1.98 o 
   0  14   3      208.49      190.98      7.73 o 
   1  14   3      970.55      900.96     13.28 o 
   2  14   3     1133.78     1079.61     22.51 o 
   3  14   3     1756.85     1696.89     28.76 o 
   4  14   3      140.45      152.04      3.26 o 
   5  14   3      722.68      710.47      7.97 o 
   6  14   3      142.98      133.89      2.93 o 
   7  14   3     1519.61     1519.60     16.40 o 
   1  15   3     5756.20     5534.31     78.51 o 
   2  15   3      736.88      738.45     12.55 o 
   3  15   3     3322.74     3255.33     51.02 o 
   4  15   3      203.53      201.64      4.03 o 
   5  15   3     3555.99     3678.81     49.02 o 
   6  15   3       55.62       65.09      2.28 o 
   7  15   3      666.91      645.91     11.64 o 
   0  16   3      219.99      203.93      6.72 o 
   1  16   3      498.82      530.25      9.91 o 
   2  16   3        0.72        5.16      1.67 o 
   3  16   3     2483.52     2441.70     45.96 o 
   4  16   3      392.89      423.35      8.21 o 
   5  16   3      473.08      489.33     10.51 o 
   6  16   3      455.55      455.53      6.92 o 
   1  17   3      161.38      170.42      4.42 o 
   2  17   3      355.24      358.88      8.01 o 
   3  17   3      465.26      465.25      8.92 o 
   4  17   3       23.52       21.57      1.80 o 
   5  17   3      532.68      544.73     10.45 o 
   0  18   3      193.10      207.28      6.15 o 
   1  18   3     2539.20     2369.56     65.70 o 
   2  18   3      267.54      250.97      6.30 o 
   3  18   3     3122.44     3016.02     46.15 o 
   4  18   3      348.33      330.70      6.03 o 
   5  18   3       71.36       67.78      5.19 o 
   1  19   3     2649.20     2413.45     58.74 o 
   2  19   3      551.58      544.67      9.91 o 
   3  19   3      215.62      226.85      5.16 o 
   0  20   3      270.53      257.74      9.86 o 
   1  20   3      268.34      267.42      7.51 o 
   1   0   4     4295.54     4144.19     69.54 o 
   2   0   4    51628.05    51444.62    788.91 o 
   3   0   4       46.54       98.32      5.19 o 
   4   0   4     8204.58     8088.78     37.98 o 
   5   0   4     3824.02     3841.03    275.93 o 
   6   0   4      985.22      864.83     25.11 o 
   7   0   4     6090.49     5451.44    136.54 o 
   8   0   4     3470.27     3456.20    147.93 o 
   9   0   4      657.72      675.78     11.21 o 
  10   0   4       56.57       69.14      4.29 o 
  11   0   4      450.46      447.71     19.09 o 
   1   1   4    50761.28    60023.09    212.83 o 
   2   1   4    45248.75    46730.75    570.39 o 
   3   1   4      767.12      802.65     10.89 o 
   4   1   4      564.38      568.10     11.85 o 
   5   1   4      420.87      327.18      6.18 o 
   6   1   4     2816.47     2561.93     60.13 o 
   7   1   4        0.24        2.14      1.00 o 
   8   1   4     1638.35     1660.33     30.87 o 
   9   1   4     1896.79     1896.00     46.98 o 
  10   1   4        4.08        5.60      1.71 o 
  11   1   4      236.75      194.92     12.16 o 
   0   2   4    38340.47    36754.63   1688.81 o 
   1   2   4    19280.19    19329.71    333.43 o 
   2   2   4     7266.80     7470.43     99.91 o 
   3   2   4     6548.48     6845.95     97.96 o 
   4   2   4    10442.00    10428.09    125.58 o 
   5   2   4      532.51      618.61     14.93 o 
   6   2   4     1929.39     1739.01     33.31 o 
   7   2   4       52.26       64.16      1.95 o 
   8   2   4      269.77      271.59      6.84 o 
   9   2   4      465.42      478.85     13.96 o 
  10   2   4      451.35      442.01      8.43 o 
   1   3   4    10166.92     9962.08    124.23 o 
   2   3   4    27105.21    26436.20    391.76 o 
   3   3   4     3568.60     3777.74     48.17 o 
   4   3   4    10599.17    11573.21    158.33 o 
   5   3   4     4054.54     4254.79     60.01 o 
   6   3   4     4942.87     4526.83     83.67 o 
   7   3   4     1438.38     1422.36     29.80 o 
   8   3   4       10.92       11.73      1.68 o 
   9   3   4     4048.00     3691.73     84.66 o 
  10   3   4      892.70      919.83     24.40 o 
   0   4   4     6730.61     6649.76    143.92 o 
   1   4   4    16053.43    15568.07    194.79 o 
   2   4   4     1128.66     1349.06     17.01 o 
   3   4   4     2079.21     2006.55     27.31 o 
   4   4   4    20283.77    19836.40    226.64 o 
   5   4   4      101.73      152.82      2.28 o 
   6   4   4     3696.59     3680.30     44.60 o 
   7   4   4     1719.06     1551.49     27.46 o 
   8   4   4      749.47      814.30     17.57 o 
   9   4   4        0.42        2.90      1.67 o 
  10   4   4      281.97      322.66      7.48 o 
   1   5   4      965.09      962.80     20.93 o 
   2   5   4     2463.70     2654.88     40.92 o 
   3   5   4      638.56      689.25     12.33 o 
   4   5   4     1065.60     1253.17     17.81 o 
   5   5   4      143.78      170.69      2.21 o 
   6   5   4       28.91       27.84      1.18 o 
   7   5   4      166.88      165.14      2.82 o 
   8   5   4      577.86      562.35     12.26 o 
   9   5   4      320.82      347.49      7.35 o 
  10   5   4      248.09      246.12      5.16 o 
   0   6   4    24144.36    23965.54    396.91 o 
   1   6   4    19212.75    20572.65    228.22 o 
   2   6   4      813.21      859.38     22.45 o 
   3   6   4    10492.39    10617.87    211.13 o 
   4   6   4     4953.92     4795.42     71.64 o 
   5   6   4      473.31      463.17      4.74 o 
   6   6   4       35.23       34.80      1.35 o 
   7   6   4     4823.66     4846.45     73.51 o 
   8   6   4     1130.08     1274.21     26.24 o 
   9   6   4       23.72       26.59      2.32 o 
  10   6   4      369.07      405.13      8.61 o 
   1   7   4     1522.06     1390.21     16.85 o 
   2   7   4     9752.48     9472.36    187.01 o 
   3   7   4     1267.33     1176.23     13.37 o 
   4   7   4     1301.76     1290.55     15.23 o 
   5   7   4     1409.87     1306.34     12.31 o 
   6   7   4     9486.88     9680.17     94.93 o 
   7   7   4      312.04      310.45      5.60 o 
   8   7   4     2349.14     2365.50     38.21 o 
   9   7   4      362.34      422.42     11.94 o 
  10   7   4      552.02      614.74     11.75 o 
   0   8   4      634.85      730.08     12.08 o 
   1   8   4      268.51      271.93      4.12 o 
   2   8   4     2070.97     2300.18     49.91 o 
   3   8   4      994.94     1044.23     16.03 o 
   4   8   4      434.02      382.66      5.19 o 
   5   8   4       57.11       74.18      1.69 o 
   6   8   4      242.75      281.82      4.77 o 
   7   8   4        3.49       13.58      1.60 o 
   8   8   4      173.46      191.99      4.21 o 
   9   8   4      368.92      369.24     10.66 o 
  10   8   4      243.53      220.60     12.84 o 
   1   9   4     6512.49     6518.38     81.80 o 
   2   9   4     2984.64     2720.29     42.20 o 
   3   9   4     3507.52     3393.33     37.39 o 
   4   9   4      243.47      276.57      3.35 o 
   5   9   4     3770.90     3876.75     44.97 o 
   6   9   4      227.60      290.46      5.30 o 
   7   9   4      939.02      928.46     14.55 o 
   8   9   4      100.95      104.26      3.55 o 
   9   9   4      252.50      279.36      9.36 o 
   0  10   4     7731.62     7351.04    119.50 o 
   1  10   4     1675.72     1532.00     23.73 o 
   2  10   4      278.96      283.55      3.83 o 
   3  10   4     1148.22     1002.82     11.27 o 
   4  10   4    11901.76    11382.37    107.63 o 
   5  10   4       66.54       75.21      1.93 o 
   6  10   4     2280.99     2396.54     35.15 o 
   7  10   4      421.47      518.99      5.80 o 
   8  10   4     3111.03     3061.35     55.33 o 
   9  10   4      110.69      128.47      6.71 o 
   1  11   4       43.49       47.31      1.57 o 
   2  11   4     3223.43     3077.69     44.73 o 
   3  11   4       89.20       82.78      1.87 o 
   4  11   4     1560.75     1612.06     20.83 o 
   5  11   4     1046.48     1047.83     17.52 o 
   6  11   4      169.78      196.31      4.17 o 
   7  11   4       24.26       27.47      2.05 o 
   8  11   4        2.20        2.45      2.51 o 
   9  11   4      611.34      611.05     17.20 o 
   0  12   4     1763.48     1709.26     27.14 o 
   1  12   4      341.33      349.87      4.09 o 
   2  12   4        1.30        2.15      1.01 o 
   3  12   4      509.72      504.45      7.44 o 
   4  12   4       31.15       39.55      1.58 o 
   5  12   4       41.89       35.24      1.87 o 
   6  12   4       42.61       39.93      2.06 o 
   7  12   4       30.06       29.15      1.90 o 
   8  12   4      126.75      116.78      3.87 o 
   1  13   4     2391.76     2333.70     33.31 o 
   2  13   4     6920.82     6613.05     78.09 o 
   3  13   4        3.05        6.03      1.47 o 
   4  13   4      932.26      934.85     18.53 o 
   5  13   4      100.13      124.78      2.79 o 
   6  13   4     3599.03     3690.85     47.86 o 
   7  13   4       85.21      105.25      2.99 o 
   8  13   4     1681.49     1670.54     55.80 o 
   0  14   4     6211.15     5612.82    152.84 o 
   1  14   4      806.91      788.43     16.50 o 
   2  14   4      683.62      803.50     18.22 o 
   3  14   4      143.27      147.41      3.65 o 
   4  14   4     1373.36     1434.90     26.62 o 
   5  14   4      108.06      116.26      2.80 o 
   6  14   4      317.05      321.01      6.68 o 
   7  14   4      258.11      310.66      4.94 o 
   1  15   4      532.61      557.88      9.69 o 
   2  15   4      116.10      137.54      3.79 o 
   3  15   4       83.21       78.39      3.12 o 
   4  15   4      893.67      904.05     15.77 o 
   5  15   4       14.19       20.39      1.70 o 
   6  15   4      697.02      666.75     12.05 o 
   7  15   4       30.96       41.53      2.65 o 
   0  16   4     2626.41     2305.11     61.64 o 
   1  16   4      295.68      304.56      5.03 o 
   2  16   4      397.41      381.28      7.46 o 
   3  16   4      422.30      426.60      6.93 o 
   4  16   4      777.74      800.32     13.56 o 
   5  16   4        3.44        3.35      1.43 o 
   6  16   4      438.34      423.76      5.94 o 
   1  17   4       30.37       42.67      2.73 o 
   2  17   4     3707.41     3622.48     63.53 o 
   3  17   4     1788.16     1663.11     42.74 o 
   4  17   4      401.48      412.83      7.96 o 
   5  17   4     1211.93     1215.85     22.81 o 
   0  18   4       27.30       33.04      3.38 o 
   1  18   4     1208.88     1151.41     25.62 o 
   2  18   4      466.91      454.62     14.33 o 
   3  18   4      115.85      117.65      3.37 o 
   4  18   4      293.18      322.28      4.96 o 
   1  19   4       81.99       81.46      2.97 o 
   2  19   4       73.90       79.46      2.85 o 
   3  19   4       14.65       19.99      2.45 o 
   0  20   4     2057.73     1883.12     83.10 o 
   1  20   4      498.95      510.42     18.58 o 
   1   1   5     1908.60     2002.11     22.84 o 
   2   1   5    26055.64    27095.58    286.13 o 
   3   1   5      434.80      443.37      7.86 o 
   4   1   5     2484.07     2564.63     54.14 o 
   5   1   5      962.03     1047.48     20.13 o 
   6   1   5     6582.07     5673.59     87.92 o 
   7   1   5      117.63      123.80      2.59 o 
   8   1   5     3022.29     2994.46     92.44 o 
   9   1   5      408.85      393.25      9.43 o 
  10   1   5     1467.80     1401.56     31.26 o 
   0   2   5    32547.84    30642.27    426.55 o 
   1   2   5     4631.61     4726.82     70.65 o 
   2   2   5     2361.67     2402.18     37.27 o 
   3   2   5      790.51      878.17     13.94 o 
   4   2   5     5243.08     4705.26    130.16 o 
   5   2   5      694.94      687.57      9.67 o 
   6   2   5      829.90      741.47     13.34 o 
   7   2   5       33.44       41.54      1.77 o 
   8   2   5     4172.37     4072.85    115.25 o 
   9   2   5      758.60      765.54     26.50 o 
  10   2   5     1989.97     1904.12     51.59 o 
   1   3   5     1182.87     1232.26     20.63 o 
   2   3   5     7619.35     7995.92     76.27 o 
   3   3   5      907.06     1009.21     17.41 o 
   4   3   5     2474.34     2834.11     48.06 o 
   5   3   5       15.97       17.14      1.23 o 
   6   3   5     6756.35     6689.32     65.28 o 
   7   3   5       17.88       20.11      1.32 o 
   8   3   5     1732.97     1730.62     42.23 o 
   9   3   5        8.24       12.31      1.82 o 
  10   3   5      311.26      344.75      9.83 o 
   0   4   5    13237.33    13125.92    285.70 o 
   1   4   5      154.75      172.48      2.36 o 
   2   4   5     1289.05     1445.59     19.53 o 
   3   4   5     3376.86     3674.53     64.73 o 
   4   4   5     6215.51     5888.46     90.52 o 
   5   4   5      267.26      264.18      3.40 o 
   6   4   5     2624.94     2585.09     45.13 o 
   7   4   5      638.87      625.22      9.64 o 
   8   4   5     2438.16     2442.97     64.81 o 
   9   4   5      146.93      148.80      4.36 o 
  10   4   5     1019.53     1018.57     21.06 o 
   1   5   5       45.29       69.55      1.81 o 
   2   5   5    17441.29    17292.31    285.32 o 
   3   5   5     2343.41     2551.82     43.68 o 
   4   5   5     1637.91     1540.34     28.78 o 
   5   5   5      439.92      428.18      4.28 o 
   6   5   5     5757.58     5314.77     69.91 o 
   7   5   5        0.72        4.48      1.19 o 
   8   5   5     1498.06     1537.70     30.90 o 
   9   5   5       23.79       23.57      2.47 o 
  10   5   5     1818.13     1848.69     42.35 o 
   0   6   5    26265.11    25712.92    367.35 o 
   1   6   5      231.86      258.31      5.51 o 
   2   6   5      679.87      843.14     20.46 o 
   3   6   5      685.98      753.79     11.55 o 
   4   6   5     7610.06     7895.97    106.46 o 
   5   6   5        1.97        5.71      0.91 o 
   6   6   5       13.52       27.87      1.29 o 
   7   6   5       15.94       25.53      3.62 o 
   8   6   5     4998.82     4932.59     90.30 o 
   9   6   5        1.48        2.15      1.79 o 
  10   6   5     3105.33     3027.50     64.43 o 
   1   7   5       32.51       41.52      1.35 o 
   2   7   5       28.83       80.20      2.33 o 
   3   7   5      835.85      887.15     25.59 o 
   4   7   5      415.06      430.95      5.00 o 
   5   7   5      493.12      538.50      7.93 o 
   6   7   5      588.07      648.98      7.71 o 
   7   7   5        8.27        4.62      1.40 o 
   8   7   5      398.23      433.73     11.79 o 
   9   7   5        7.06        8.61      2.31 o 
  10   7   5      118.05      130.58      5.58 o 
   0   8   5    11811.81    11407.72    176.11 o 
   1   8   5        6.11       16.97      1.42 o 
   2   8   5      260.31      212.08      3.14 o 
   3   8   5       43.68       51.66      1.70 o 
   4   8   5    18974.77    17689.39    148.75 o 
   5   8   5      104.20      108.97      1.98 o 
   6   8   5     4794.52     4992.65     69.89 o 
   7   8   5       81.84       92.43      2.86 o 
   8   8   5     2424.44     2597.43     28.13 o 
   9   8   5        3.37        1.86      2.20 o 
  10   8   5      313.73      342.07     34.96 o 
   1   9   5       24.13       17.16      1.31 o 
   2   9   5    22584.31    21715.52    298.22 o 
   3   9   5      670.36      759.01      8.21 o 
   4   9   5      240.89      245.37      2.88 o 
   5   9   5      589.80      618.56      9.11 o 
   6   9   5     3505.39     3663.00     54.41 o 
   7   9   5        2.46        3.95      1.48 o 
   8   9   5      893.08      976.07     14.94 o 
   9   9   5        0.96        0.43      2.67 o 
   0  10   5     2454.30     2507.92     56.04 o 
   1  10   5      180.51      171.48      2.29 o 
   2  10   5       14.05       24.07      1.14 o 
   3  10   5        4.89       16.74      1.13 o 
   4  10   5     1034.70     1048.09     13.90 o 
   5  10   5        4.41        7.44      1.09 o 
   6  10   5       17.49       12.30      1.65 o 
   7  10   5        0.49        1.18      1.56 o 
   8  10   5       21.90       31.00      2.75 o 
   9  10   5       16.28       14.14      3.09 o 
   1  11   5      175.20      164.61      2.35 o 
   2  11   5    11584.51    10542.96    138.82 o 
   3  11   5      239.19      256.22      3.29 o 
   4  11   5     3219.27     3097.69     35.18 o 
   5  11   5      380.69      395.65      5.29 o 
   6  11   5     6451.33     6591.92     78.27 o 
   7  11   5      220.50      251.97      4.57 o 
   8  11   5     1411.30     1394.05     19.57 o 
   9  11   5      102.48       99.84      4.26 o 
   0  12   5    35322.77    32566.84    280.42 o 
   1  12   5      740.76      734.18     10.58 o 
   2  12   5     1722.15     1694.64     24.17 o 
   3  12   5      368.24      357.85      6.39 o 
   4  12   5     5888.77     5631.69     87.32 o 
   5  12   5      339.51      380.52      7.25 o 
   6  12   5     1002.67     1151.91     17.47 o 
   7  12   5      555.38      594.96      5.87 o 
   8  12   5     1040.77     1099.00     12.80 o 
   1  13   5      165.03      169.22      3.13 o 
   2  13   5     2112.96     2099.81     28.58 o 
   3  13   5      957.78      958.05     13.81 o 
   4  13   5      239.65      243.91      4.09 o 
   5  13   5       17.72       23.38      1.71 o 
   6  13   5     1170.75     1288.17     20.17 o 
   7  13   5      172.49      160.33      3.33 o 
   8  13   5        5.24        8.90      2.16 o 
   0  14   5     3062.82     3013.08     56.35 o 
   1  14   5      442.38      441.68      8.59 o 
   2  14   5      323.26      357.03      8.01 o 
   3  14   5        0.80        1.80      1.49 o 
   4  14   5     4963.92     4943.51     62.52 o 
   5  14   5       73.23       81.28      2.64 o 
   6  14   5     1675.59     1735.76     28.23 o 
   7  14   5      232.47      233.74      3.79 o 
   1  15   5      637.23      697.21      8.33 o 
   2  15   5    13400.82    12099.00    222.69 o 
   3  15   5      197.79      218.79      4.21 o 
   4  15   5     1665.00     1702.30     25.36 o 
   5  15   5      171.51      196.72      3.74 o 
   6  15   5     1563.91     1617.51     17.82 o 
   7  15   5        8.17        8.05      1.85 o 
   0  16   5      693.96      718.86     29.18 o 
   1  16   5      808.47      770.83     14.19 o 
   2  16   5       39.99       44.39      2.61 o 
   3  16   5       38.81       40.39      2.38 o 
   4  16   5     1543.09     1604.64     23.48 o 
   5  16   5        0.27        2.53      1.34 o 
   6  16   5      119.12      141.23      3.17 o 
   1  17   5       82.05       84.49      3.29 o 
   2  17   5      642.09      644.41     13.10 o 
   3  17   5       10.77       16.91      1.85 o 
   4  17   5      183.15      193.69      3.71 o 
   5  17   5       40.32       49.39      2.20 o 
   0  18   5     4677.00     4645.54     47.51 o 
   1  18   5       59.23       58.18      2.78 o 
   2  18   5        1.19        3.83      1.75 o 
   3  18   5       12.64       16.00      1.65 o 
   4  18   5     4236.36     4001.64     97.58 o 
   1  19   5      213.58      192.29      4.72 o 
   2  19   5      639.51      651.17     12.10 o 
   3  19   5       21.18       24.13      2.50 o 
   0   0   6    40641.93    43816.35   1101.72 o 
   1   0   6    27292.32    28435.08    486.85 o 
   2   0   6    19485.53    20370.94    407.22 o 
   3   0   6     8019.39     8043.37    210.07 o 
   4   0   6    28303.62    29130.73    879.62 o 
   5   0   6     7964.48     7903.06    487.08 o 
   6   0   6       50.22       43.26      2.41 o 
   7   0   6     8224.62     8091.40    148.45 o 
   8   0   6     7676.54     6924.57    362.48 o 
   9   0   6     3807.01     3722.27    102.38 o 
  10   0   6      514.87      543.26     40.22 o 
   1   1   6     3279.41     3286.87     42.20 o 
   2   1   6      582.17      575.65     16.78 o 
   3   1   6        9.52       26.73      1.07 o 
   4   1   6      664.54      670.65      8.61 o 
   5   1   6     3625.86     3629.81     83.11 o 
   6   1   6     2193.99     2104.79     25.15 o 
   7   1   6      640.36      626.73     15.40 o 
   8   1   6      393.09      376.95      9.65 o 
   9   1   6      166.97      196.05      6.95 o 
  10   1   6        3.07        5.73      2.09 o 
   0   2   6     6270.99     6483.34    260.26 o 
   1   2   6      265.96      318.24      5.24 o 
   2   2   6     4613.61     4979.29     84.00 o 
   3   2   6     1802.06     1829.41     24.62 o 
   4   2   6      729.22      771.51     16.14 o 
   5   2   6      279.71      291.89      6.56 o 
   6   2   6      170.43      168.07      3.06 o 
   7   2   6      844.00      839.84     14.83 o 
   8   2   6      399.16      419.03     10.07 o 
   9   2   6       42.76       42.08      2.72 o 
  10   2   6      198.82      197.70      9.79 o 
   1   3   6    13658.17    14145.62    187.87 o 
   2   3   6    26503.85    27258.05    315.90 o 
   3   3   6    11331.71    11800.75    147.84 o 
   4   3   6     3809.12     3828.91     54.71 o 
   5   3   6     5066.50     4758.19     52.34 o 
   6   3   6    16343.27    15328.61    198.71 o 
   7   3   6        2.06        2.77      1.07 o 
   8   3   6      420.63      398.18      9.71 o 
   9   3   6     2481.11     2609.41     57.94 o 
  10   3   6      945.03      949.84     16.46 o 
   0   4   6     5937.86     5596.70    193.54 o 
   1   4   6     2914.31     2966.12     42.47 o 
   2   4   6     1576.27     1632.24     35.00 o 
   3   4   6    13076.89    14468.69    173.17 o 
   4   4   6    15054.97    15398.03    236.97 o 
   5   4   6      493.81      445.05      6.66 o 
   6   4   6     1337.10     1291.65     18.53 o 
   7   4   6     1199.48     1259.00     24.58 o 
   8   4   6     1365.01     1382.30     23.84 o 
   9   4   6      208.12      244.29      7.20 o 
  10   4   6      375.49      384.15      7.28 o 
   1   5   6       37.92       42.70      2.72 o 
   2   5   6       29.01       27.34      3.07 o 
   3   5   6      305.93      371.88      4.83 o 
   4   5   6     3783.05     4289.52     79.50 o 
   5   5   6      812.23      943.92     11.19 o 
   6   5   6      837.66      897.37     11.80 o 
   7   5   6      377.82      363.39      8.01 o 
   8   5   6      206.65      212.55      4.76 o 
   9   5   6      114.75      124.62      4.15 o 
  10   5   6        0.08        1.26      2.01 o 
   0   6   6     5056.82     4730.80     67.75 o 
   1   6   6     2917.68     3038.73     43.19 o 
   2   6   6     1055.16     1069.44     17.88 o 
   3   6   6     9015.62     9977.11    180.32 o 
   4   6   6    14527.12    13950.65    170.28 o 
   5   6   6       33.72       33.65      1.22 o 
   6   6   6      980.99      963.17     12.47 o 
   7   6   6      727.46      768.36     14.95 o 
   8   6   6     3774.08     3911.79     79.18 o 
   9   6   6       52.97       73.20      3.62 o 
  10   6   6     2255.21     2077.67     46.34 o 
   1   7   6    17594.36    18972.06    266.67 o 
   2   7   6    19542.93    19294.09    249.05 o 
   3   7   6      201.37      177.18      3.68 o 
   4   7   6     1247.14     1142.64     12.01 o 
   5   7   6     2575.97     2520.80     31.07 o 
   6   7   6     9484.04     9480.71    109.77 o 
   7   7   6     1159.11     1202.78     29.68 o 
   8   7   6      799.72      862.41     14.94 o 
   9   7   6     2355.05     2481.69     76.99 o 
  10   7   6      632.28      701.08     22.67 o 
   0   8   6      640.29      790.18     19.92 o 
   1   8   6       79.92      116.92      2.17 o 
   2   8   6     1781.52     1809.78     50.46 o 
   3   8   6      841.20      738.39     13.73 o 
   4   8   6     2194.10     2177.80     22.72 o 
   5   8   6      649.51      657.00      7.21 o 
   6   8   6     1538.28     1686.91     25.69 o 
   7   8   6      956.78     1102.85     17.40 o 
   8   8   6      175.75      197.50      4.57 o 
   9   8   6        0.13        0.79      1.96 o 
   1   9   6     2668.96     2678.51     41.02 o 
   2   9   6     3044.72     2991.74     34.38 o 
   3   9   6       10.99       37.57      1.47 o 
   4   9   6       39.57       35.38      1.35 o 
   5   9   6     3288.38     3448.79     41.20 o 
   6   9   6     3631.66     3988.73     59.69 o 
   7   9   6       52.69       70.89      2.99 o 
   8   9   6     1714.70     1774.89     27.21 o 
   9   9   6       11.01        9.84      3.18 o 
   0  10   6    11322.81    10480.69    153.08 o 
   1  10   6     1402.07     1432.26     17.45 o 
   2  10   6      362.53      359.97      4.35 o 
   3  10   6     3282.72     3059.15     36.82 o 
   4  10   6    11475.59    10986.29     98.48 o 
   5  10   6      957.52      988.24     12.17 o 
   6  10   6      625.23      707.18     10.81 o 
   7  10   6     2338.57     2462.35     44.82 o 
   8  10   6     2117.68     2165.80     41.72 o 
   9  10   6        0.75        2.67      2.11 o 
   1  11   6      527.88      437.76      7.51 o 
   2  11   6     1501.98     1436.18     16.14 o 
   3  11   6      796.41      808.38      7.68 o 
   4  11   6     1229.61     1209.76     15.62 o 
   5  11   6     7026.19     7010.66    102.11 o 
   6  11   6     1903.55     2017.63     27.28 o 
   7  11   6       65.32       65.62      3.09 o 
   8  11   6      144.13      157.78      3.87 o 
   9  11   6      117.91      121.95     10.13 o 
   0  12   6     1440.86     1383.00     30.78 o 
   1  12   6       70.61       59.98      1.98 o 
   2  12   6        4.65        5.20      1.09 o 
   3  12   6     1013.87     1087.37     13.38 o 
   4  12   6      344.43      382.55      5.39 o 
   5  12   6       62.51       79.46      2.60 o 
   6  12   6       68.79       79.39      2.67 o 
   7  12   6      337.34      389.67      5.72 o 
   8  12   6      303.34      331.14      7.48 o 
   1  13   6       67.45       55.96      2.09 o 
   2  13   6     4522.27     4218.53     67.49 o 
   3  13   6     1036.64     1082.68     18.18 o 
   4  13   6      425.56      450.06     10.82 o 
   5  13   6     2686.21     2713.38     49.04 o 
   6  13   6     2888.55     2963.02     42.08 o 
   7  13   6       38.58       45.64      2.18 o 
   8  13   6     1586.99     1566.72     26.92 o 
   0  14   6     4144.22     3839.30     69.92 o 
   1  14   6      422.43      468.26      9.04 o 
   2  14   6      276.15      276.62      6.18 o 
   3  14   6     4850.45     4736.77     74.16 o 
   4  14   6     3622.62     3807.28     67.64 o 
   5  14   6      121.80      123.63      3.09 o 
   6  14   6      101.99      107.37      2.79 o 
   7  14   6     1396.41     1387.57     25.79 o 
   1  15   6     1011.48      946.98     20.14 o 
   2  15   6      213.46      222.24      4.49 o 
   3  15   6      295.15      309.09      6.77 o 
   4  15   6        3.63        7.27      1.68 o 
   5  15   6       85.70       86.22      2.69 o 
   6  15   6      120.60      110.51      2.69 o 
   7  15   6      412.49      400.61     11.30 o 
   0  16   6     1169.63     1093.44     32.24 o 
   1  16   6      155.44      148.57      3.71 o 
   2  16   6      214.24      229.85      5.00 o 
   3  16   6      599.78      672.05     13.13 o 
   4  16   6     1311.67     1346.58     20.74 o 
   5  16   6      203.73      195.79      4.96 o 
   6  16   6     1014.87      997.83     15.61 o 
   1  17   6      680.17      675.64     17.70 o 
   2  17   6     4275.86     3885.12     84.33 o 
   3  17   6      186.29      204.11      4.71 o 
   4  17   6       70.28       62.82      2.50 o 
   5  17   6     1671.97     1644.05     38.69 o 
   0  18   6        6.83        8.52      2.79 o 
   1  18   6       99.76       96.04      3.61 o 
   2  18   6       32.12       40.81      2.29 o 
   3  18   6     1514.78     1446.51     37.29 o 
   4  18   6      194.31      215.80      4.40 o 
   1  19   6      531.37      515.01      7.73 o 
   2  19   6      534.02      542.53     13.20 o 
   3  19   6       39.08       41.73      3.32 o 
   1   1   7    21410.44    20785.83    346.50 o 
   2   1   7     8507.64     8733.81     74.85 o 
   3   1   7     1607.37     1459.50     28.44 o 
   4   1   7      298.78      315.41      5.27 o 
   5   1   7     8930.74     8269.56    165.81 o 
   6   1   7      330.61      286.07      4.66 o 
   7   1   7        4.77       10.21      1.46 o 
   8   1   7     1139.16     1221.28     30.74 o 
   9   1   7     6255.48     5960.66    160.90 o 
  10   1   7      164.02      140.75      5.84 o 
   0   2   7      204.74      227.79      7.86 o 
   1   2   7    37453.49    36588.39    479.57 o 
   2   2   7       19.13       40.25      1.21 o 
   3   2   7    25374.82    25187.38    148.23 o 
   4   2   7      680.88      564.72     11.02 o 
   5   2   7      887.32      781.37     11.83 o 
   6   2   7      543.30      547.80      9.85 o 
   7   2   7    13830.36    12824.79    191.72 o 
   8   2   7        4.49        5.75      1.81 o 
   9   2   7      307.26      302.41      8.13 o 
  10   2   7       28.45       34.08      2.81 o 
   1   3   7      413.65      440.04      6.64 o 
   2   3   7     1375.86     1483.58     29.42 o 
   3   3   7      141.68      165.04      3.28 o 
   4   3   7      421.71      402.71      9.48 o 
   5   3   7       65.91      113.46      2.04 o 
   6   3   7        7.89        6.35      1.17 o 
   7   3   7      201.41      219.25      3.74 o 
   8   3   7       56.73       52.31      2.66 o 
   9   3   7       80.84       72.85      4.07 o 
  10   3   7      309.51      327.84     11.20 o 
   0   4   7    11250.26    11797.99    228.41 o 
   1   4   7     4303.32     4090.33     52.90 o 
   2   4   7       45.64       69.77      1.79 o 
   3   4   7     2205.56     2061.92     24.45 o 
   4   4   7     2623.24     2582.84     52.65 o 
   5   4   7        3.40        7.64      0.88 o 
   6   4   7     1296.96     1215.78     18.43 o 
   7   4   7     5100.33     4653.82     83.88 o 
   8   4   7      213.16      214.12      5.95 o 
   9   4   7      108.09      111.38      3.98 o 
  10   4   7       54.69       69.18      3.91 o 
   1   5   7     8562.43     8154.84     91.83 o 
   2   5   7       26.88       15.42      1.19 o 
   3   5   7    15588.64    16303.49    182.55 o 
   4   5   7      245.06      250.26      5.17 o 
   5   5   7    15737.18    14736.93    167.52 o 
   6   5   7      118.88      114.01      2.58 o 
   7   5   7        2.00        6.65      1.49 o 
   8   5   7      102.80       96.69      3.36 o 
   9   5   7     3283.43     3274.77     68.85 o 
  10   5   7      338.31      350.01     14.79 o 
   0   6   7     2273.65     2570.87     51.70 o 
   1   6   7     5618.53     5728.38     98.92 o 
   2   6   7      979.41     1151.78     14.92 o 
   3   6   7      412.54      342.40      5.55 o 
   4   6   7      279.13      240.39      4.31 o 
   5   6   7        3.30        8.99      0.95 o 
   6   6   7       49.10       44.38      1.76 o 
   7   6   7     1585.22     1541.08     26.69 o 
   8   6   7       37.06       34.93      2.46 o 
   9   6   7       27.48       34.07      2.79 o 
  10   6   7       37.99       34.07      2.91 o 
   1   7   7     3134.10     3067.19     53.37 o 
   2   7   7     1766.19     1805.60     17.63 o 
   3   7   7      496.58      486.93      6.63 o 
   4   7   7      237.73      221.81      2.48 o 
   5   7   7     1652.84     1616.04     22.34 o 
   6   7   7      427.88      449.48      9.22 o 
   7   7   7        0.47        2.04      1.49 o 
   8   7   7        2.88        3.27      1.79 o 
   9   7   7     2183.31     2124.83     34.42 o 
  10   7   7       19.55       28.12      4.03 o 
   0   8   7      332.47      305.50      5.96 o 
   1   8   7     5981.38     5577.30     63.22 o 
   2   8   7      579.10      658.70     12.78 o 
   3   8   7     1032.13      861.43     12.50 o 
   4   8   7      430.11      371.50      5.31 o 
   5   8   7      962.60      978.04     10.90 o 
   6   8   7        4.54        6.31      1.44 o 
   7   8   7     3313.51     3512.29     71.36 o 
   8   8   7     1085.38     1060.82     22.36 o 
   9   8   7        3.65        2.11      2.02 o 
   1   9   7    10464.32     9481.85    114.69 o 
   2   9   7     1147.80     1201.39     12.07 o 
   3   9   7     4075.98     4052.50     52.79 o 
   4   9   7        6.16       13.14      1.11 o 
   5   9   7     2258.05     2132.77     30.63 o 
   6   9   7       18.15       11.99      1.70 o 
   7   9   7      351.41      383.10      8.67 o 
   8   9   7       10.01       12.20      2.02 o 
   9   9   7     3855.90     3809.17    171.51 o 
   0  10   7     1309.19     1148.42     11.35 o 
   1  10   7        3.97        9.18      1.02 o 
   2  10   7      936.32      930.13      8.81 o 
   3  10   7     1586.14     1527.36     17.28 o 
   4  10   7     1816.10     1838.73     24.41 o 
   5  10   7       26.55       32.31      1.94 o 
   6  10   7      497.50      485.86      6.58 o 
   7  10   7      501.53      471.61      9.72 o 
   8  10   7        5.29        5.85      1.88 o 
   9  10   7      164.88      183.44      9.46 o 
   1  11   7     1256.83     1176.92     17.28 o 
   2  11   7     1247.55     1209.61     18.98 o 
   3  11   7     1560.62     1506.16     18.72 o 
   4  11   7      334.55      333.04      4.59 o 
   5  11   7      159.71      183.18      3.82 o 
   6  11   7     1641.11     1702.23     24.12 o 
   7  11   7       26.99       16.56      2.05 o 
   8  11   7      130.04      138.37      3.88 o 
   0  12   7     1218.74     1208.09     21.62 o 
   1  12   7     8005.25     7536.49    106.93 o 
   2  12   7       78.88       88.82      2.38 o 
   3  12   7     2979.18     2776.92     34.93 o 
   4  12   7      284.92      280.95      5.63 o 
   5  12   7     1834.05     1900.58     23.84 o 
   6  12   7       93.90      105.87      2.94 o 
   7  12   7     3734.34     3874.82     67.21 o 
   8  12   7       96.04      111.74      3.53 o 
   1  13   7       20.48       22.03      1.68 o 
   2  13   7      126.10      142.34      3.32 o 
   3  13   7     1993.06     1991.86     42.23 o 
   4  13   7       49.46       41.86      2.16 o 
   5  13   7      103.40       79.49      2.66 o 
   6  13   7      178.82      203.43      3.59 o 
   7  13   7        4.45        7.36      1.52 o 
   8  13   7        9.38        5.20      2.01 o 
   0  14   7     1561.09     1636.44     82.44 o 
   1  14   7      979.49     1033.23     19.69 o 
   2  14   7      273.76      289.99      6.82 o 
   3  14   7      271.39      291.59      5.88 o 
   4  14   7     1111.78     1136.44     19.43 o 
   5  14   7       26.49       44.47      2.20 o 
   6  14   7      471.93      471.72      7.86 o 
   7  14   7      218.90      241.81      5.68 o 
   1  15   7     2377.21     2426.51     46.74 o 
   2  15   7      621.94      651.32     13.40 o 
   3  15   7     2074.34     2088.80     43.98 o 
   4  15   7      118.40      138.18      3.78 o 
   5  15   7     1559.40     1629.58     23.10 o 
   6  15   7      376.43      382.35      5.28 o 
   7  15   7      252.69      245.64     11.48 o 
   0  16   7      349.91      353.09      8.01 o 
   1  16   7     2681.52     2529.49     46.65 o 
   2  16   7      577.49      577.70     10.72 o 
   3  16   7       23.63       20.84      2.06 o 
   4  16   7      136.52      147.57      3.75 o 
   5  16   7      857.01      836.61     13.31 o 
   6  16   7      153.34      123.81      3.45 o 
   1  17   7      124.16      137.72      3.97 o 
   2  17   7      650.54      654.05     13.09 o 
   3  17   7       23.70       28.83      2.17 o 
   4  17   7      437.16      423.15      8.12 o 
   5  17   7       36.36       35.04      2.24 o 
   0  18   7      592.35      609.81     16.38 o 
   1  18   7      821.07      842.10     24.01 o 
   2  18   7       11.92       16.48      2.09 o 
   3  18   7     1154.02     1124.19     26.52 o 
   4  18   7      273.65      296.61      7.74 o 
   1  19   7     1110.03     1025.82     13.09 o 
   2  19   7        1.53        2.77      1.76 o 
   0   0   8     1500.45     1271.09     96.12 o 
   1   0   8    20656.97    20894.76    530.36 o 
   2   0   8     1513.98     1630.93     20.84 o 
   3   0   8     5952.65     5422.00    120.41 o 
   4   0   8      409.27      395.73     25.89 o 
   5   0   8     6661.56     6305.53    166.75 o 
   6   0   8      176.21      172.49      4.82 o 
   7   0   8     7763.89     7323.81    106.82 o 
   8   0   8       32.99       40.62      4.77 o 
   9   0   8      746.95      696.71     17.70 o 
  10   0   8       55.63       47.75      4.16 o 
   1   1   8    10632.26    10834.25    153.38 o 
   2   1   8     2086.72     2308.51     42.73 o 
   3   1   8     3551.32     3313.22     58.95 o 
   4   1   8       16.00       20.41      1.99 o 
   5   1   8     9820.42     9219.93    155.73 o 
   6   1   8      208.59      257.03      5.60 o 
   7   1   8      360.28      366.81      7.93 o 
   8   1   8      122.89      121.85      4.67 o 
   9   1   8      622.40      697.24     21.61 o 
  10   1   8       64.52       74.61      3.34 o 
   0   2   8    15384.58    15482.25    549.80 o 
   1   2   8      351.88      305.99      3.66 o 
   2   2   8      658.86      704.23     16.79 o 
   3   2   8     5984.67     6395.03     88.61 o 
   4   2   8     1486.94     1706.51     38.81 o 
   5   2   8      124.17      132.23      2.55 o 
   6   2   8      281.76      270.31      5.65 o 
   7   2   8      514.06      481.36      6.68 o 
   8   2   8       56.72       56.72      3.21 o 
   9   2   8      501.57      478.92     26.62 o 
  10   2   8       63.38       59.67      3.36 o 
   1   3   8    12690.72    12251.18    148.93 o 
   2   3   8      322.19      268.50      5.03 o 
   3   3   8    12376.29    12452.14    266.80 o 
   4   3   8      391.38      405.65      9.62 o 
   5   3   8     7846.61     7100.62     99.15 o 
   6   3   8        5.64        9.46      1.34 o 
   7   3   8       63.99       73.24      2.62 o 
   8   3   8        1.63        3.98      1.68 o 
   9   3   8     3886.01     3511.63    120.47 o 
  10   3   8        9.58        4.31      2.22 o 
   0   4   8      818.70      916.76     26.04 o 
   1   4   8    15297.11    15572.91    270.53 o 
   2   4   8      293.84      352.73      7.75 o 
   3   4   8    33871.45    36371.60    361.94 o 
   4   4   8     1688.43     1639.02     42.10 o 
   5   4   8      308.76      261.44      4.44 o 
   6   4   8      172.88      184.27      3.47 o 
   7   4   8     4707.76     4099.34     82.09 o 
   8   4   8        3.92        6.38      1.77 o 
   9   4   8       44.62       43.62      2.70 o 
  10   4   8      198.39      180.61      5.05 o 
   1   5   8     1252.67     1396.43     20.52 o 
   2   5   8     7355.78     8051.46    149.34 o 
   3   5   8     1912.80     2145.47     32.69 o 
   4   5   8     1493.51     1486.02     27.44 o 
   5   5   8      391.80      404.30      5.19 o 
   6   5   8       34.29       36.87      1.69 o 
   7   5   8        0.18        3.30      1.52 o 
   8   5   8      151.02      170.79      4.40 o 
   9   5   8       23.28       27.89      2.48 o 
  10   5   8      220.76      196.07      5.74 o 
   0   6   8     3778.96     3922.29     61.67 o 
   1   6   8     8260.05     8377.57     81.49 o 
   2   6   8      685.64      753.63     14.78 o 
   3   6   8    15755.18    16040.98    355.52 o 
   4   6   8      329.68      369.81      6.20 o 
   5   6   8      840.86      834.58     10.95 o 
   6   6   8       31.83       28.57      1.49 o 
   7   6   8     4414.36     4043.58     74.36 o 
   8   6   8       20.68       32.85      2.49 o 
   9   6   8        7.60        6.52      1.94 o 
  10   6   8      261.92      272.58      6.24 o 
   1   7   8    26688.26    27956.25    234.88 o 
   2   7   8      275.49      230.97      4.62 o 
   3   7   8     2420.75     2141.28     33.18 o 
   4   7   8       11.70       17.87      1.14 o 
   5   7   8    14711.03    13774.46    157.58 o 
   6   7   8     2240.03     2267.45     38.05 o 
   7   7   8      426.92      414.57      8.05 o 
   8   7   8        9.56       14.42      2.13 o 
   9   7   8     1097.55     1224.17     17.51 o 
   0   8   8     6978.47     7193.76    159.70 o 
   1   8   8      143.90      127.52      2.53 o 
   2   8   8      924.66      951.45     15.75 o 
   3   8   8       24.22       23.17      1.41 o 
   4   8   8     1228.91     1221.86     14.69 o 
   5   8   8     3200.09     3208.24     44.94 o 
   6   8   8      752.00      750.44     12.00 o 
   7   8   8      855.45      921.58     21.75 o 
   8   8   8      206.98      193.25      6.66 o 
   9   8   8       30.49       27.33      2.78 o 
   1   9   8     8284.04     7756.02     71.77 o 
   2   9   8      572.78      625.49      9.09 o 
   3   9   8      459.81      479.86      5.88 o 
   4   9   8      377.17      413.57      4.02 o 
   5   9   8     8346.32     7989.50     85.82 o 
   6   9   8       84.06      100.84      3.18 o 
   7   9   8       72.34       89.02      3.28 o 
   8   9   8       15.01       21.27      2.42 o 
   9   9   8      967.45     1035.54     17.40 o 
   0  10   8       50.23       77.84      2.66 o 
   1  10   8     5786.58     5227.63     55.32 o 
   2  10   8       19.13       25.69      1.36 o 
   3  10   8    14759.59    13776.99    172.94 o 
   4  10   8     1582.86     1587.12     21.15 o 
   5  10   8      153.18      158.31      3.68 o 
   6  10   8       22.58       44.57      2.52 o 
   7  10   8     1633.28     1805.39     32.36 o 
   8  10   8      933.57      884.47     13.70 o 
   9  10   8        5.70        5.32      2.27 o 
   1  11   8      137.89      130.00      3.03 o 
   2  11   8     1745.55     1723.98     29.51 o 
   3  11   8     2931.97     2876.46     39.68 o 
   4  11   8      438.15      409.65      4.75 o 
   5  11   8     3746.72     3664.48     68.07 o 
   6  11   8      571.21      551.47     11.09 o 
   7  11   8      893.13      858.98     14.32 o 
   8  11   8       83.77       86.37      2.97 o 
   0  12   8      449.15      446.30      7.91 o 
   1  12   8      210.69      237.22      4.39 o 
   2  12   8       34.10       36.81      1.82 o 
   3  12   8     1251.32     1177.06     18.91 o 
   4  12   8        2.71        7.48      1.46 o 
   5  12   8      231.53      232.98      4.10 o 
   6  12   8       45.61       51.18      2.27 o 
   7  12   8     1985.29     2052.12     25.73 o 
   8  12   8       22.82       32.46      2.29 o 
   1  13   8    10474.09     9688.30     91.58 o 
   2  13   8       71.54       83.83      3.21 o 
   3  13   8       28.72       35.95      2.13 o 
   4  13   8       33.08       56.57      2.58 o 
   5  13   8     1758.00     1876.22     30.15 o 
   6  13   8     1036.21     1047.98     17.57 o 
   7  13   8      181.32      179.30      3.67 o 
   0  14   8      493.69      459.73      9.97 o 
   1  14   8      646.83      642.89     16.77 o 
   2  14   8      130.03      131.06      3.72 o 
   3  14   8     2688.13     2680.58     53.80 o 
   4  14   8      782.91      745.49     17.90 o 
   5  14   8      996.94      980.66     19.26 o 
   6  14   8      116.13      110.88      2.92 o 
   7  14   8     2491.79     2303.88     38.48 o 
   1  15   8     1911.66     2020.08     33.83 o 
   2  15   8       15.37       15.18      2.00 o 
   3  15   8      190.49      186.05      5.31 o 
   4  15   8       17.56       18.26      1.98 o 
   5  15   8       14.81       17.44      1.78 o 
   6  15   8       12.19       17.64      1.62 o 
   0  16   8      502.62      512.88     14.92 o 
   1  16   8     1789.41     1867.07     35.06 o 
   2  16   8      178.86      177.12      4.67 o 
   3  16   8     4250.60     4176.48     92.89 o 
   4  16   8        1.49        1.95      1.48 o 
   5  16   8        1.84        3.44      1.51 o 
   6  16   8        0.25        0.34      1.86 o 
   1  17   8     1188.99     1208.53     23.85 o 
   2  17   8      178.51      154.68      4.28 o 
   3  17   8      473.15      492.04     13.05 o 
   4  17   8      267.63      275.51      4.49 o 
   5  17   8     2471.25     2389.35     51.10 o 
   0  18   8       16.10       16.82      2.98 o 
   1  18   8      483.56      495.68      6.25 o 
   2  18   8       19.36       30.05      2.22 o 
   3  18   8     2129.24     1978.37     65.38 o 
   4  18   8        9.08       11.95      2.95 o 
   1  19   8     1965.36     1766.00     30.34 o 
   2  19   8      149.31      153.64      5.54 o 
   1   1   9     4231.74     3919.00     70.93 o 
   2   1   9    20569.58    21240.99    189.81 o 
   3   1   9       86.86      131.59      2.33 o 
   4   1   9     7132.26     8058.10    159.70 o 
   5   1   9      106.71      153.05      3.78 o 
   6   1   9     6302.92     5612.01    105.33 o 
   7   1   9      813.47      820.64     23.03 o 
   8   1   9      723.54      739.05     18.93 o 
   9   1   9     1661.15     1765.64     43.73 o 
  10   1   9      768.98      737.51     18.16 o 
   0   2   9     9793.22     9730.32    159.71 o 
   1   2   9     4726.08     4638.92     90.91 o 
   2   2   9      115.68      105.32      1.93 o 
   3   2   9     2662.69     2327.38     37.99 o 
   4   2   9    18038.82    17737.10    244.52 o 
   5   2   9      890.16      896.77     16.34 o 
   6   2   9     3858.46     3703.52     51.49 o 
   7   2   9     6543.21     6519.29    187.78 o 
   8   2   9     1761.84     1880.32     44.27 o 
   9   2   9       56.46       61.67      3.50 o 
  10   2   9      903.82      904.37     21.08 o 
   1   3   9     2122.33     2191.47     29.71 o 
   2   3   9      982.53      903.61     11.73 o 
   3   3   9      264.92      324.19      9.50 o 
   4   3   9      232.12      202.64      4.53 o 
   5   3   9       62.64       84.77      2.26 o 
   6   3   9     2766.82     2752.88     45.52 o 
   7   3   9        6.86        8.26      1.70 o 
   8   3   9       11.72       13.71      2.06 o 
   9   3   9        3.59        8.86      2.13 o 
  10   3   9       53.87       59.07      3.29 o 
   0   4   9    16616.66    16216.82    234.50 o 
   1   4   9     1363.69     1308.99     31.86 o 
   2   4   9    10423.85    11925.60    185.45 o 
   3   4   9      697.35      889.70     17.44 o 
   4   4   9     4219.10     3773.50     66.39 o 
   5   4   9        3.28       11.16      1.18 o 
   6   4   9      640.59      610.32      9.65 o 
   7   4   9      197.43      186.43      4.23 o 
   8   4   9     1675.91     1591.86     44.42 o 
   9   4   9       84.98       94.92      3.61 o 
  10   4   9       38.70       46.73      3.24 o 
   1   5   9      960.93      756.80     12.23 o 
   2   5   9    11877.97    11664.82    239.75 o 
   3   5   9     7095.57     7652.26    139.94 o 
   4   5   9      600.72      545.39      8.62 o 
   5   5   9     9696.40     9280.76    114.33 o 
   6   5   9     5719.20     5538.70     82.91 o 
   7   5   9        7.71        6.68      1.65 o 
   8   5   9     2327.21     2368.77     60.63 o 
   9   5   9     2943.33     2979.91     71.66 o 
  10   5   9      299.84      315.05     14.10 o 
   0   6   9     4138.97     4054.95     53.66 o 
   1   6   9     3001.32     2988.17     43.13 o 
   2   6   9     2042.70     2061.23     41.01 o 
   3   6   9     1671.36     1554.99     28.99 o 
   4   6   9     5611.55     5197.31     59.22 o 
   5   6   9       55.66       71.76      2.10 o 
   6   6   9      236.46      236.81      4.79 o 
   7   6   9      626.67      638.08     12.73 o 
   8   6   9     1440.90     1448.16     26.73 o 
   9   6   9      193.85      181.90      4.64 o 
  10   6   9      204.70      208.17      6.95 o 
   1   7   9      132.21      228.06      5.08 o 
   2   7   9      357.84      326.55      6.39 o 
   3   7   9      966.86      950.83     16.02 o 
   4   7   9     1083.12     1025.30     16.46 o 
   5   7   9        2.78        6.55      1.20 o 
   6   7   9      202.87      195.93      5.33 o 
   7   7   9      101.88      103.79      3.43 o 
   8   7   9       40.06       39.76      2.57 o 
   9   7   9       15.14        8.71      1.96 o 
   0   8   9    12606.72    12007.54    158.18 o 
   1   8   9     5323.36     5374.56     48.26 o 
   2   8   9       67.80       78.72      1.98 o 
   3   8   9     1631.25     1456.82     17.66 o 
   4   8   9     8717.88     8645.13     91.87 o 
   5   8   9      946.85      936.40     15.88 o 
   6   8   9     1990.18     2053.85     28.60 o 
   7   8   9     3221.96     3337.36     40.22 o 
   8   8   9      361.37      358.85     10.99 o 
   9   8   9       97.62      100.33      4.13 o 
   1   9   9     4705.65     4273.11     46.50 o 
   2   9   9     8980.65     8465.00     96.59 o 
   3   9   9      720.60      736.65     10.59 o 
   4   9   9     3188.14     3238.17     45.51 o 
   5   9   9     2634.91     2611.71     34.12 o 
   6   9   9     2498.42     2688.92     42.76 o 
   7   9   9      145.99      157.31      4.54 o 
   8   9   9      317.38      337.60      9.04 o 
   9   9   9     1896.60     1774.69     68.56 o 
   0  10   9     1179.08     1367.23     27.61 o 
   1  10   9       32.59       40.50      1.67 o 
   2  10   9       75.36       71.13      1.98 o 
   3  10   9        4.98        7.57      1.14 o 
   4  10   9     1018.84     1011.25     17.58 o 
   5  10   9       98.95      120.93      3.79 o 
   6  10   9      161.81      168.65      4.01 o 
   7  10   9      108.18      120.23      3.87 o 
   8  10   9        3.55        4.20      1.60 o 
   9  10   9      265.22      272.95      6.00 o 
   1  11   9     2943.07     2834.16     33.47 o 
   2  11   9     8918.19     8568.51    132.22 o 
   3  11   9     2610.50     2582.80     33.50 o 
   4  11   9     1578.94     1580.34     25.02 o 
   5  11   9      807.55      839.92     14.76 o 
   6  11   9      603.62      652.44      9.75 o 
   7  11   9       25.92       29.27      2.13 o 
   8  11   9      549.93      600.26     11.75 o 
   0  12   9    14496.00    13692.56    352.31 o 
   1  12   9     1858.26     1953.53     25.12 o 
   2  12   9     2497.31     2539.01     26.11 o 
   3  12   9     1614.25     1577.54     25.28 o 
   4  12   9     3794.27     3912.04     73.57 o 
   5  12   9      554.83      608.16     10.11 o 
   6  12   9     1137.37     1192.17     14.89 o 
   7  12   9     3079.39     3038.54     45.28 o 
   8  12   9      331.03      338.99      6.85 o 
   1  13   9      455.28      462.65      6.46 o 
   2  13   9     2319.32     2289.17     31.86 o 
   3  13   9      307.40      299.04      8.24 o 
   4  13   9      329.17      319.29      5.83 o 
   5  13   9      173.64      155.76      3.44 o 
   6  13   9      609.39      665.44     10.39 o 
   7  13   9        4.96        2.85      1.41 o 
   0  14   9     4228.54     4382.44     62.05 o 
   1  14   9     2550.78     2408.02     55.68 o 
   2  14   9      577.38      588.58      9.46 o 
   3  14   9     1668.43     1658.34     22.47 o 
   4  14   9      843.55      832.68     13.42 o 
   5  14   9       43.75       48.96      2.29 o 
   6  14   9      497.78      496.43     11.59 o 
   7  14   9      441.51      439.95      9.99 o 
   1  15   9      257.18      306.93      6.62 o 
   2  15   9     5614.82     5479.99     99.06 o 
   3  15   9      865.68      909.64     11.31 o 
   4  15   9     1121.03     1187.75     16.64 o 
   5  15   9     1276.10     1294.09     28.91 o 
   6  15   9      736.64      764.11     17.84 o 
   0  16   9     1936.95     1926.33     32.29 o 
   1  16   9     1517.42     1432.01     39.44 o 
   2  16   9      172.65      159.76      4.46 o 
   3  16   9       10.57       22.74      2.06 o 
   4  16   9     1602.57     1668.19     23.39 o 
   5  16   9       63.80       71.19      2.62 o 
   1  17   9      827.60      809.98     15.28 o 
   2  17   9      175.60      176.00      4.16 o 
   3  17   9      182.80      193.32      4.55 o 
   4  17   9       56.85       61.41      2.53 o 
   0  18   9     1702.69     1662.18     22.05 o 
   1  18   9      182.58      210.69      6.32 o 
   2  18   9       51.61       70.08      2.83 o 
   3  18   9      364.25      358.31      9.73 o 
   1  19   9      130.78      138.09      4.77 o 
   0   0  10     9710.36     8355.94    299.39 o 
   1   0  10      140.88      141.88      2.81 o 
   2   0  10     4531.18     4592.81     84.12 o 
   3   0  10      369.62      428.38      9.94 o 
   4   0  10     6333.81     6059.91    109.24 o 
   5   0  10     1163.49     1014.04     47.17 o 
   6   0  10      172.65      164.11      5.00 o 
   7   0  10       15.11       19.64      3.34 o 
   8   0  10     4828.79     4440.82    185.53 o 
   9   0  10      105.69      100.04      6.22 o 
  10   0  10     1234.30     1189.24     70.73 o 
   1   1  10      511.46      532.98     10.59 o 
   2   1  10    12617.81    12245.01    130.82 o 
   3   1  10     1999.20     2275.85     45.25 o 
   4   1  10      518.27      451.97      6.32 o 
   5   1  10       29.17       38.45      1.77 o 
   6   1  10     3510.88     3190.01     45.45 o 
   7   1  10     1309.45     1307.67     30.71 o 
   8   1  10     1469.17     1524.06     41.17 o 
   9   1  10       22.23       19.05      2.61 o 
  10   1  10        6.47        9.32      1.92 o 
   0   2  10       27.90      139.54     19.14 o 
   1   2  10     3568.05     3907.89     48.56 o 
   2   2  10     3188.88     3962.58     60.21 o 
   3   2  10        5.24        9.55      1.17 o 
   4   2  10     9421.75     9362.82    185.70 o 
   5   2  10      157.89      145.99      2.92 o 
   6   2  10     3002.23     2875.34     51.98 o 
   7   2  10      146.08      158.37      4.51 o 
   8   2  10      141.56      146.47      4.69 o 
   9   2  10      503.31      526.27     17.46 o 
  10   2  10       66.43       74.22      3.36 o 
   1   3  10       16.70       30.81      2.06 o 
   2   3  10     8403.53     7556.64    127.73 o 
   3   3  10       27.00       31.02      1.78 o 
   4   3  10      578.85      566.08     12.63 o 
   5   3  10        7.83       14.73      1.88 o 
   6   3  10     5647.66     5286.89     91.73 o 
   7   3  10      148.72      155.16      4.55 o 
   8   3  10      630.99      650.62     20.70 o 
   9   3  10       34.98       38.82      2.80 o 
  10   3  10     1074.11     1111.62     37.19 o 
   0   4  10    23032.74    24736.48    385.44 o 
   1   4  10     1646.99     1711.13     28.52 o 
   2   4  10     4180.88     4369.59     77.49 o 
   3   4  10      334.52      345.60      9.01 o 
   4   4  10    10256.68     9500.03    105.50 o 
   5   4  10      635.60      601.75      9.50 o 
   6   4  10     1302.85     1258.71     26.11 o 
   7   4  10       34.86       43.37      2.65 o 
   8   4  10     2392.86     2388.39     73.53 o 
   9   4  10        1.14        4.34      1.91 o 
  10   4  10      778.11      740.04     37.50 o 
   1   5  10     2479.03     2549.70     42.55 o 
   2   5  10       29.30       21.00      1.54 o 
   3   5  10       27.15       26.26      1.68 o 
   4   5  10       89.62       83.83      2.62 o 
   5   5  10      932.59      911.76     15.30 o 
   6   5  10      256.11      293.71      5.09 o 
   7   5  10      303.23      327.89      7.11 o 
   8   5  10     1034.56     1078.86     23.38 o 
   9   5  10      297.29      272.64      6.40 o 
  10   5  10      386.78      377.68     16.22 o 
   0   6  10     8814.62     8197.48     82.22 o 
   1   6  10     1314.06     1492.59     27.57 o 
   2   6  10       66.86       53.71      2.43 o 
   3   6  10      244.48      247.21      3.90 o 
   4   6  10     3825.16     3576.10     40.84 o 
   5   6  10        0.98        2.56      1.11 o 
   6   6  10        5.45        9.21      1.36 o 
   7   6  10      178.34      192.61      4.80 o 
   8   6  10     2629.65     2620.33     75.87 o 
   9   6  10      335.17      341.20      9.75 o 
   1   7  10      996.49     1108.13     21.43 o 
   2   7  10    13095.37    11760.72    163.11 o 
   3   7  10      199.13      218.55      3.25 o 
   4   7  10     3281.01     3246.35     46.94 o 
   5   7  10      597.53      639.59     11.32 o 
   6   7  10     8218.39     8214.68     94.07 o 
   7   7  10      102.90      111.70      3.67 o 
   8   7  10      729.62      755.12     15.72 o 
   9   7  10      231.63      246.98      5.92 o 
   0   8  10      228.16      202.01      3.53 o 
   1   8  10       82.20       89.80      1.83 o 
   2   8  10      607.52      672.33      9.39 o 
   3   8  10      792.34      790.31     11.64 o 
   4   8  10      216.84      241.56      4.78 o 
   5   8  10       52.17       55.87      2.14 o 
   6   8  10      950.30      952.66     23.16 o 
   7   8  10      598.05      589.26     10.29 o 
   8   8  10      509.18      516.89      7.31 o 
   9   8  10       38.46       38.94      3.00 o 
   1   9  10      382.69      387.02      4.78 o 
   2   9  10     1963.54     1897.66     23.91 o 
   3   9  10      612.23      624.70      8.96 o 
   4   9  10      456.68      488.43      7.16 o 
   5   9  10      245.17      256.30      7.09 o 
   6   9  10      921.83     1020.62     15.77 o 
   7   9  10      251.46      279.38      5.18 o 
   8   9  10      594.05      614.03      8.30 o 
   9   9  10       11.84       17.19      2.54 o 
   0  10  10     5087.50     4592.36     73.71 o 
   1  10  10      694.58      731.13      7.94 o 
   2  10  10      427.08      382.87      4.97 o 
   3  10  10       12.93       17.72      1.32 o 
   4  10  10    12363.89    11933.74    141.24 o 
   5  10  10      561.61      588.15      9.87 o 
   6  10  10     1535.52     1718.71     31.69 o 
   7  10  10        6.75       11.45      1.95 o 
   8  10  10     2829.87     2869.48     46.69 o 
   1  11  10      382.72      406.03      5.98 o 
   2  11  10      418.83      389.39      6.08 o 
   3  11  10      159.78      165.80      2.82 o 
   4  11  10     1437.03     1461.83     23.11 o 
   5  11  10      214.49      209.22      4.59 o 
   6  11  10     2387.72     2442.00     39.43 o 
   7  11  10      153.88      151.06      4.34 o 
   8  11  10       55.99       67.98      2.58 o 
   0  12  10      134.36      184.25      4.26 o 
   1  12  10      118.66      119.60      2.84 o 
   2  12  10     1203.21     1160.54     23.13 o 
   3  12  10      547.36      546.29      9.79 o 
   4  12  10      413.89      452.95      8.05 o 
   5  12  10        0.13        2.51      1.37 o 
   6  12  10       94.03      102.68      3.15 o 
   7  12  10      325.39      348.13      5.54 o 
   8  12  10       31.00       39.84      2.62 o 
   1  13  10       64.06       83.01      4.70 o 
   2  13  10     4332.11     4317.25     50.29 o 
   3  13  10       28.67       33.38      2.22 o 
   4  13  10      176.25      219.18      5.11 o 
   5  13  10       73.20       93.53      3.01 o 
   6  13  10     4294.28     4208.82     85.81 o 
   7  13  10      109.07      100.29      2.74 o 
   0  14  10      415.70      444.23      8.79 o 
   1  14  10      503.18      503.68      8.79 o 
   2  14  10      226.33      238.05      4.73 o 
   3  14  10      228.31      235.71      6.41 o 
   4  14  10     3832.78     3600.25     77.31 o 
   5  14  10      105.21       96.63      2.96 o 
   6  14  10       22.07       30.46      1.93 o 
   7  14  10        1.10        0.15      2.23 o 
   1  15  10      214.57      219.91      5.13 o 
   2  15  10      103.88      115.02      3.69 o 
   3  15  10      124.55      116.01      3.31 o 
   4  15  10       15.18       17.99      1.86 o 
   5  15  10       29.57       30.53      1.90 o 
   6  15  10        5.43        8.26      1.72 o 
   0  16  10     2152.02     2055.50     71.81 o 
   1  16  10      113.19      116.02      3.77 o 
   2  16  10       12.37       12.10      1.77 o 
   3  16  10      114.37      128.85      3.46 o 
   4  16  10     1585.30     1471.45     34.50 o 
   5  16  10      114.21      107.65      2.96 o 
   1  17  10      133.78      110.72      3.32 o 
   2  17  10     2335.19     2147.75     36.88 o 
   3  17  10      168.90      179.21      4.74 o 
   4  17  10      266.76      271.85      4.69 o 
   0  18  10      196.24      204.83      5.76 o 
   1  18  10      364.22      343.18      9.19 o 
   2  18  10       41.59       39.51      2.18 o 
   3  18  10       28.59       25.66      2.39 o 
   1   1  11    10065.90    10427.44    157.37 o 
   2   1  11    32518.81    32251.48    425.80 o 
   3   1  11      890.00      771.63     11.73 o 
   4   1  11     3104.04     3147.02     46.60 o 
   5   1  11     2042.17     1963.78     26.04 o 
   6   1  11     4259.16     3905.54     42.18 o 
   7   1  11      375.46      379.80     12.35 o 
   8   1  11     2226.83     2172.20     37.70 o 
   9   1  11     1141.34     1110.10     47.38 o 
  10   1  11      394.62      397.60     15.91 o 
   0   2  11    44490.08    45849.39    662.59 o 
   1   2  11     1341.70     1328.93     41.54 o 
   2   2  11       52.26       64.39      1.84 o 
   3   2  11     2364.49     2364.02     36.19 o 
   4   2  11     8112.34     7343.33    136.93 o 
   5   2  11      574.36      556.93      9.82 o 
   6   2  11     2030.84     1881.42     43.24 o 
   7   2  11      991.26      998.19     18.04 o 
   8   2  11     1004.85      967.82     23.01 o 
   9   2  11       44.16       38.73      2.79 o 
  10   2  11     1388.41     1117.45     29.18 o 
   1   3  11     2546.76     2757.54     45.92 o 
   2   3  11      704.34      667.66     16.20 o 
   3   3  11     1002.46      960.11     17.04 o 
   4   3  11      102.64       97.96      2.21 o 
   5   3  11       35.03       42.93      2.07 o 
   6   3  11     2926.54     2810.25     49.43 o 
   7   3  11       28.58       29.80      2.57 o 
   8   3  11      564.79      587.11     16.87 o 
   9   3  11       18.68       20.73      2.32 o 
  10   3  11      163.36      187.63      8.33 o 
   0   4  11    26751.07    27271.32    622.70 o 
   1   4  11     1609.20     1486.10     20.38 o 
   2   4  11     2248.46     2557.99     39.41 o 
   3   4  11     2461.20     2595.13     35.36 o 
   4   4  11    11056.35    10435.43    129.25 o 
   5   4  11      847.74      800.45     16.16 o 
   6   4  11     3249.35     3065.73     42.56 o 
   7   4  11     1090.21     1089.94     33.37 o 
   8   4  11     1186.55     1162.29     51.91 o 
   9   4  11       50.92       46.60      2.69 o 
  10   4  11      336.42      327.01     14.86 o 
   1   5  11       25.68       19.49      2.38 o 
   2   5  11    18823.36    18302.86    190.69 o 
   3   5  11     1058.53     1135.86     16.98 o 
   4   5  11        6.85        6.06      1.16 o 
   5   5  11     2130.15     2137.60     30.29 o 
   6   5  11     1724.68     1649.46     26.87 o 
   7   5  11      574.85      573.71     11.86 o 
   8   5  11     2443.38     2411.96     58.17 o 
   9   5  11     1420.43     1350.10     23.79 o 
   0   6  11     2414.48     2295.18     41.72 o 
   1   6  11     1870.40     1848.28     40.88 o 
   2   6  11      121.20      128.80      2.92 o 
   3   6  11      378.38      404.10      7.84 o 
   4   6  11     2384.79     2234.42     27.00 o 
   5   6  11      428.55      417.62      6.25 o 
   6   6  11      612.92      584.35     15.43 o 
   7   6  11       25.73       35.64      2.63 o 
   8   6  11     1931.14     1947.49     42.29 o 
   9   6  11       80.68       73.63      3.25 o 
   1   7  11      489.36      505.24      7.15 o 
   2   7  11     4174.89     3871.24     71.72 o 
   3   7  11       24.54       39.89      1.92 o 
   4   7  11     1703.57     1649.84     24.78 o 
   5   7  11       40.12       57.71      2.29 o 
   6   7  11     1542.09     1511.61     35.43 o 
   7   7  11      219.97      206.75      4.55 o 
   8   7  11      216.95      215.23      7.29 o 
   9   7  11       24.21       20.64      2.41 o 
   0   8  11    18544.74    16909.24    275.63 o 
   1   8  11       84.46       51.46      1.54 o 
   2   8  11       75.69       78.15      2.08 o 
   3   8  11      878.10      834.25     13.84 o 
   4   8  11     5886.97     5639.69     97.02 o 
   5   8  11     2213.05     2255.77     57.08 o 
   6   8  11     1699.02     1645.16     41.26 o 
   7   8  11     3823.10     3782.27     77.46 o 
   8   8  11      888.91      844.04     27.13 o 
   9   8  11        0.47        1.86      1.85 o 
   1   9  11     2210.98     2015.06     24.68 o 
   2   9  11     3299.45     3199.99     28.95 o 
   3   9  11       17.21       22.93      1.65 o 
   4   9  11     1035.37      999.50     16.22 o 
   5   9  11       33.87       48.96      2.58 o 
   6   9  11      686.63      751.93     11.27 o 
   7   9  11       98.22      110.59      3.88 o 
   8   9  11      276.31      277.55      5.32 o 
   9   9  11      441.03      441.48     11.61 o 
   0  10  11       22.87       24.68      2.61 o 
   1  10  11      868.18      859.84     14.03 o 
   2  10  11      593.39      564.14      8.19 o 
   3  10  11     1333.12     1241.15     19.56 o 
   4  10  11        0.09        4.18      1.48 o 
   5  10  11       42.53       64.52      2.96 o 
   6  10  11        7.57        9.48      1.80 o 
   7  10  11      111.39      117.23      4.29 o 
   8  10  11       21.26       13.14      1.81 o 
   1  11  11       34.33       39.57      1.80 o 
   2  11  11     5832.54     5743.73     74.66 o 
   3  11  11     1451.61     1394.65     29.75 o 
   4  11  11      728.64      707.77      7.38 o 
   5  11  11     4360.70     4151.37     48.40 o 
   6  11  11     1537.68     1481.35     24.23 o 
   7  11  11       15.64       14.96      1.76 o 
   8  11  11      899.15      900.33     14.34 o 
   0  12  11     8501.12     7903.25    223.36 o 
   1  12  11      312.59      300.25      9.40 o 
   2  12  11      629.17      650.22     13.41 o 
   3  12  11      646.47      676.04     17.18 o 
   4  12  11      889.16      988.21     19.08 o 
   5  12  11      110.73      118.61      3.17 o 
   6  12  11      753.28      753.41     13.80 o 
   7  12  11      495.32      513.12      6.92 o 
   1  13  11      383.00      430.39     10.60 o 
   2  13  11      393.27      422.46      7.36 o 
   3  13  11      266.23      287.33      6.85 o 
   4  13  11        0.09        2.59      1.40 o 
   5  13  11      761.47      697.71     10.86 o 
   6  13  11      243.62      267.34      4.49 o 
   7  13  11       73.90       57.65      2.39 o 
   0  14  11     1026.04     1055.14     40.84 o 
   1  14  11       32.76       39.53      2.54 o 
   2  14  11      341.83      368.57      7.64 o 
   3  14  11      670.56      614.90     12.61 o 
   4  14  11      863.58      889.09     25.56 o 
   5  14  11       31.95       30.77      2.05 o 
   6  14  11      489.33      480.22      8.82 o 
   1  15  11       23.46       25.75      2.32 o 
   2  15  11     3853.16     3776.72     76.10 o 
   3  15  11      753.75      754.41     16.03 o 
   4  15  11      531.62      567.74      8.27 o 
   5  15  11      910.17      871.54     19.87 o 
   6  15  11      570.62      614.95     16.01 o 
   0  16  11     1038.97     1049.87     24.27 o 
   1  16  11        3.29        6.54      1.76 o 
   2  16  11        3.40        3.13      1.44 o 
   3  16  11      401.68      399.71      5.18 o 
   4  16  11      479.98      498.82     10.62 o 
   5  16  11      186.73      178.76      3.70 o 
   1  17  11      346.12      347.29      8.44 o 
   2  17  11        8.20       13.03      1.81 o 
   3  17  11      319.94      313.30      6.03 o 
   4  17  11      191.91      183.55      5.67 o 
   0  18  11     1498.47     1329.20     28.58 o 
   1  18  11       63.83       55.67      2.49 o 
   2  18  11        0.41        1.22      1.60 o 
   0   0  12     6684.28     6269.94    184.34 o 
   1   0  12     2114.50     1762.56     43.11 o 
   2   0  12     1095.18     1173.43     30.96 o 
   3   0  12     4091.17     3518.55    160.95 o 
   4   0  12     8884.03     8479.12    134.23 o 
   5   0  12      491.63      487.29     16.81 o 
   6   0  12     2616.35     2422.73     71.48 o 
   7   0  12     5520.57     5582.89    171.89 o 
   8   0  12      373.96      355.68      9.85 o 
   9   0  12       42.51       34.00      4.13 o 
  10   0  12        8.82       15.88      5.41 o 
   1   1  12     3542.11     3416.36     41.69 o 
   2   1  12      273.87      347.62      4.61 o 
   3   1  12     2833.30     3028.35     31.48 o 
   4   1  12        5.30        5.84      1.20 o 
   5   1  12     4182.52     3884.41     63.65 o 
   6   1  12        1.46        6.30      1.41 o 
   7   1  12       47.28       54.55      3.06 o 
   8   1  12      120.26      130.57      4.54 o 
   9   1  12     1348.68     1282.74     49.78 o 
  10   1  12       80.43       89.52      8.78 o 
   0   2  12      117.48      122.31      3.30 o 
   1   2  12     1158.04     1296.76     19.12 o 
   2   2  12        0.88        7.64      1.93 o 
   3   2  12      336.83      288.76      6.60 o 
   4   2  12       35.30       26.16      1.55 o 
   5   2  12      197.16      211.68      4.19 o 
   6   2  12      801.20      794.43     15.05 o 
   7   2  12        6.00       10.23      2.01 o 
   8   2  12       19.82       27.25      2.71 o 
   9   2  12        3.13        2.91      1.91 o 
  10   2  12        0.81       -0.43      3.49 o 
   1   3  12     6704.11     6377.18     64.56 o 
   2   3  12     6606.35     6671.24     98.49 o 
   3   3  12     1255.63     1169.76     24.56 o 
   4   3  12     1929.33     1884.44     32.84 o 
   5   3  12     7033.34     6159.77    101.07 o 
   6   3  12     1534.03     1480.09     38.67 o 
   7   3  12      103.84      107.89      4.00 o 
   8   3  12      595.73      593.61     14.67 o 
   9   3  12     2781.28     2561.70     78.13 o 
   0   4  12     1033.84     1229.87     41.34 o 
   1   4  12     7279.54     7326.58    111.09 o 
   2   4  12       12.88       17.93      1.54 o 
   3   4  12     7461.33     7224.22    138.16 o 
   4   4  12        2.51        6.62      1.25 o 
   5   4  12      112.94      109.34      3.26 o 
   6   4  12      233.74      218.94      7.54 o 
   7   4  12     3786.51     3554.87     72.95 o 
   8   4  12      268.35      263.12      8.79 o 
   9   4  12       31.80       32.77      2.59 o 
   1   5  12       13.01       30.73      1.72 o 
   2   5  12        3.13       12.16      1.63 o 
   3   5  12     1583.43     1627.67     38.05 o 
   4   5  12      226.24      216.19      3.25 o 
   5   5  12     3739.02     3456.55     48.87 o 
   6   5  12       45.23       49.95      3.08 o 
   7   5  12      226.86      244.45      6.01 o 
   8   5  12        0.95        1.29      1.82 o 
   9   5  12      478.05      456.03      6.46 o 
   0   6  12     3824.12     3911.29     78.14 o 
   1   6  12     5107.76     4766.48     73.87 o 
   2   6  12      292.29      305.16      4.18 o 
   3   6  12     6473.36     6384.72     94.90 o 
   4   6  12      601.44      577.47      9.02 o 
   5   6  12      261.38      229.30      3.83 o 
   6   6  12      692.56      655.84     19.99 o 
   7   6  12     5176.60     4968.59    111.19 o 
   8   6  12      132.12      151.14      6.12 o 
   9   6  12      290.64      279.35      6.56 o 
   1   7  12    16222.47    15639.89    186.23 o 
   2   7  12       22.21       23.35      2.77 o 
   3   7  12     2156.72     2077.01     41.74 o 
   4   7  12      289.46      282.50      4.07 o 
   5   7  12     5107.99     5010.82    103.64 o 
   6   7  12      518.32      557.67      8.85 o 
   7   7  12        6.12        9.13      2.00 o 
   8   7  12      481.69      421.76      6.67 o 
   9   7  12     1624.02     1458.48     20.33 o 
   0   8  12       10.66       11.79      1.49 o 
   1   8  12     1133.58     1035.73      8.36 o 
   2   8  12      615.95      567.66      8.84 o 
   3   8  12     1858.56     1776.01     32.33 o 
   4   8  12      201.42      195.72      3.79 o 
   5   8  12     1274.30     1318.25     27.52 o 
   6   8  12      420.61      426.08      9.94 o 
   7   8  12     4346.63     4156.81     73.15 o 
   8   8  12      877.82      864.49     28.86 o 
   9   8  12       53.28       63.62      3.60 o 
   1   9  12     1458.32     1355.72     20.34 o 
   2   9  12      769.02      788.99     11.13 o 
   3   9  12     1430.75     1426.17     19.14 o 
   4   9  12      184.63      193.77      4.40 o 
   5   9  12     3390.19     3460.14     61.93 o 
   6   9  12       69.59       67.11      3.36 o 
   7   9  12      328.91      331.14      5.55 o 
   8   9  12      183.46      182.77      4.33 o 
   0  10  12      638.61      594.72     17.95 o 
   1  10  12    11040.79    10458.72    140.81 o 
   2  10  12        2.56        6.28      1.30 o 
   3  10  12    11671.36    10749.31    123.49 o 
   4  10  12     1094.67     1124.16     16.59 o 
   5  10  12        2.50        8.00      1.64 o 
   6  10  12       57.25       45.11      2.58 o 
   7  10  12     1757.82     1867.38     30.52 o 
   8  10  12      618.99      662.89     10.25 o 
   1  11  12     1962.38     2016.45     29.80 o 
   2  11  12      679.89      681.73      7.74 o 
   3  11  12     2108.61     1930.04     31.93 o 
   4  11  12        3.11        5.25      1.41 o 
   5  11  12     2930.29     2996.36     37.56 o 
   6  11  12      321.81      341.24      5.81 o 
   7  11  12       41.59       47.25      2.34 o 
   8  11  12       18.85       31.09      2.44 o 
   0  12  12     2547.29     2571.12    106.67 o 
   1  12  12       84.60      104.35      3.41 o 
   2  12  12      228.59      237.54      5.31 o 
   3  12  12      110.20      144.41      3.33 o 
   4  12  12        1.25        3.81      1.48 o 
   5  12  12       66.72       65.83      2.62 o 
   6  12  12       47.95       51.33      2.29 o 
   7  12  12      220.17      226.05      5.92 o 
   1  13  12    13109.56    12487.18    251.76 o 
   2  13  12      815.25      841.28     14.86 o 
   3  13  12      436.88      449.92      9.75 o 
   4  13  12        0.46        1.02      1.38 o 
   5  13  12     2308.92     2365.84     35.99 o 
   6  13  12      565.32      595.01     12.06 o 
   7  13  12       18.00       13.19      2.05 o 
   0  14  12     3018.95     2918.82     88.97 o 
   1  14  12     3441.74     3505.03     40.88 o 
   2  14  12      257.40      257.67      4.64 o 
   3  14  12     2179.96     2148.43     35.47 o 
   4  14  12        2.58        8.86      1.56 o 
   5  14  12      201.27      209.34      4.27 o 
   6  14  12       57.16       41.37      2.08 o 
   1  15  12      514.11      517.27      9.12 o 
   2  15  12     1191.71     1178.89     24.38 o 
   3  15  12       36.58       35.31      2.12 o 
   4  15  12      450.85      456.64      9.22 o 
   5  15  12        4.34        8.93      1.55 o 
   0  16  12      682.04      760.13     37.11 o 
   1  16  12     1596.92     1584.14     19.83 o 
   2  16  12        4.61        4.01      1.49 o 
   3  16  12     3563.50     3441.81     43.28 o 
   4  16  12       78.69       76.38      2.74 o 
   5  16  12        0.79        3.64      2.47 o 
   1  17  12     1918.84     1895.93     30.88 o 
   2  17  12      645.86      671.34     19.63 o 
   3  17  12     1847.24     1705.93     25.97 o 
   0  18  12      327.13      280.70      7.98 o 
   1  18  12      341.80      305.52      6.29 o 
   2  18  12      153.30      142.48      5.06 o 
   1   1  13     5231.02     5119.32     67.87 o 
   2   1  13      899.70      924.52     14.59 o 
   3   1  13     1836.38     1706.65     36.95 o 
   4   1  13      821.57      820.58     15.07 o 
   5   1  13     1838.36     1600.26     36.45 o 
   6   1  13     1442.65     1319.09     22.20 o 
   7   1  13     1221.60     1189.51     29.30 o 
   8   1  13      414.69      438.64     12.88 o 
   9   1  13      648.39      654.38     21.85 o 
   0   2  13      764.46     1091.86     32.88 o 
   1   2  13     5449.85     5286.50     91.78 o 
   2   2  13      380.18      384.11      6.51 o 
   3   2  13     9620.26     8605.12     82.01 o 
   4   2  13     7558.86     7418.39     99.10 o 
   5   2  13     2713.60     2281.06     45.71 o 
   6   2  13     1149.47     1094.39     30.30 o 
   7   2  13      961.76      975.46     28.17 o 
   8   2  13      414.64      409.58      9.06 o 
   9   2  13      330.12      295.43     11.59 o 
   1   3  13      262.69      207.02      4.34 o 
   2   3  13       22.65       42.11      1.73 o 
   3   3  13      793.53      841.42     14.50 o 
   4   3  13      116.53      113.45      2.76 o 
   5   3  13     1349.52     1212.74     23.18 o 
   6   3  13     1063.21     1100.25     32.33 o 
   7   3  13      398.32      411.76     10.05 o 
   8   3  13      577.42      566.69     19.97 o 
   9   3  13      104.44      109.15      4.14 o 
   0   4  13     3603.30     4170.53     82.83 o 
   1   4  13      896.14      881.51     11.20 o 
   2   4  13     1459.86     1544.71     25.79 o 
   3   4  13      985.69      899.49     14.92 o 
   4   4  13       57.69       82.61      2.53 o 
   5   4  13     1214.42     1267.48     21.03 o 
   6   4  13      137.84      153.45      5.29 o 
   7   4  13      900.86      971.91     21.57 o 
   8   4  13        0.38       -0.05      1.87 o 
   9   4  13        5.98        7.58      2.12 o 
   1   5  13     4329.33     3825.14     49.15 o 
   2   5  13      639.46      608.44      8.96 o 
   3   5  13     4868.49     4367.73     68.96 o 
   4   5  13     1368.53     1362.44     24.23 o 
   5   5  13    11579.11    10797.21    170.57 o 
   6   5  13     1660.16     1581.69     43.29 o 
   7   5  13      564.72      541.70     13.51 o 
   8   5  13      136.05      127.65      4.27 o 
   9   5  13      175.23      204.02      6.03 o 
   0   6  13      914.88      907.50     17.01 o 
   1   6  13     1221.78     1175.78     21.94 o 
   2   6  13      896.39      893.44     16.33 o 
   3   6  13     2462.83     2239.04     27.48 o 
   4   6  13      259.94      293.39      6.67 o 
   5   6  13      318.90      306.70      6.12 o 
   6   6  13      208.85      204.53      5.75 o 
   7   6  13     1173.80     1187.27     24.18 o 
   8   6  13       24.16       20.92      2.26 o 
   9   6  13      389.89      372.62     13.28 o 
   1   7  13      591.01      552.29      7.14 o 
   2   7  13     1323.16     1350.45     22.48 o 
   3   7  13      423.52      451.28      7.37 o 
   4   7  13      801.14      861.35     15.23 o 
   5   7  13      175.12      194.53      8.31 o 
   6   7  13     1110.92     1016.59     17.86 o 
   7   7  13      169.13      155.94      4.42 o 
   8   7  13        5.92        9.56      1.96 o 
   9   7  13      644.88      629.51      9.54 o 
   0   8  13       36.53       51.05      6.40 o 
   1   8  13      782.51      692.11      8.87 o 
   2   8  13     1226.76     1214.26     16.68 o 
   3   8  13     7277.65     6812.49    108.00 o 
   4   8  13        4.82       11.04      1.91 o 
   5   8  13     1275.61     1297.64     21.03 o 
   6   8  13       52.36       43.14      2.87 o 
   7   8  13     3752.53     3544.01     84.74 o 
   8   8  13        7.62       10.68      1.89 o 
   1   9  13     3597.97     3459.21     54.99 o 
   2   9  13     1203.94     1186.72     14.50 o 
   3   9  13      625.54      590.82      8.73 o 
   4   9  13       84.35      100.26      3.46 o 
   5   9  13     2428.27     2406.07     36.37 o 
   6   9  13      268.02      267.44      4.83 o 
   7   9  13      438.29      410.37      8.14 o 
   8   9  13       45.83       58.83      2.25 o 
   0  10  13     2710.56     2787.99     70.75 o 
   1  10  13      652.62      638.89     10.84 o 
   2  10  13      477.54      512.49      7.35 o 
   3  10  13       45.66       54.99      2.43 o 
   4  10  13      388.50      374.03      7.40 o 
   5  10  13       50.04       50.15      2.40 o 
   6  10  13        7.87       12.59      1.81 o 
   7  10  13      136.84      153.80      3.78 o 
   8  10  13       22.46       17.31      1.97 o 
   1  11  13      837.16      869.68     19.76 o 
   2  11  13        2.44        9.46      1.73 o 
   3  11  13        3.61        7.79      1.55 o 
   4  11  13       41.57       52.93      2.33 o 
   5  11  13     2832.50     2844.04     33.89 o 
   6  11  13      375.70      371.65      7.84 o 
   7  11  13      228.33      203.78      4.46 o 
   0  12  13      483.56      559.52     14.65 o 
   1  12  13     1065.35     1009.51     22.21 o 
   2  12  13       14.70       13.19      1.96 o 
   3  12  13     4580.46     4343.83     75.35 o 
   4  12  13     1341.97     1315.69     20.23 o 
   5  12  13      884.23      918.55     15.15 o 
   6  12  13       44.28       56.27      2.31 o 
   7  12  13     1766.17     1704.40     37.40 o 
   1  13  13      455.58      482.28      6.98 o 
   2  13  13       81.03       75.33      3.25 o 
   3  13  13       10.77        9.56      1.77 o 
   4  13  13        5.96        8.17      1.58 o 
   5  13  13      188.93      193.51      5.84 o 
   6  13  13       90.75       94.41      2.87 o 
   0  14  13        8.01        3.88      2.41 o 
   1  14  13        2.95        5.82      1.86 o 
   2  14  13      132.57      145.30      4.02 o 
   3  14  13      396.33      410.12      7.60 o 
   4  14  13       31.18       30.77      2.07 o 
   5  14  13       15.89       15.82      1.74 o 
   6  14  13       27.32       29.33      2.46 o 
   1  15  13     2660.51     2662.76     70.36 o 
   2  15  13      216.74      217.76      4.62 o 
   3  15  13      209.19      203.60      3.92 o 
   4  15  13       34.53       31.61      1.94 o 
   5  15  13     2540.59     2507.88     26.77 o 
   0  16  13      949.85      864.85     27.23 o 
   1  16  13       59.56       58.52      2.80 o 
   2  16  13      236.81      217.28      5.38 o 
   3  16  13      229.01      230.78      4.69 o 
   4  16  13      124.13      139.63      3.87 o 
   1  17  13       97.61      108.68      3.35 o 
   2  17  13       50.94       48.76      2.81 o 
   3  17  13       11.81       11.21      2.07 o 
   0  18  13      411.09      409.49     11.20 o 
   1  18  13      480.17      456.77     28.38 o 
   0   0  14    34601.39    33330.78    513.03 o 
   1   0  14       11.69       13.50      2.22 o 
   2   0  14      290.34      339.62      4.73 o 
   3   0  14     2474.24     2063.69     47.75 o 
   4   0  14     8411.18     7395.74    194.24 o 
   5   0  14      251.49      232.67      6.63 o 
   6   0  14     2578.16     2360.66    164.81 o 
   7   0  14     7516.04     7083.66    251.59 o 
   8   0  14     1117.52     1171.69     48.20 o 
   9   0  14      179.33      151.68     12.16 o 
   1   1  14     5005.23     5376.17     80.60 o 
   2   1  14      984.53      845.25     14.70 o 
   3   1  14      595.29      518.75      9.36 o 
   4   1  14      253.70      272.75      5.55 o 
   5   1  14     3028.88     2808.33     69.24 o 
   6   1  14       18.36       19.06      2.67 o 
   7   1  14      234.95      232.81      8.92 o 
   8   1  14      224.36      248.47      6.71 o 
   9   1  14     1566.73     1598.79     40.11 o 
   0   2  14      879.19     1162.65     33.11 o 
   1   2  14     1032.51     1030.72     19.85 o 
   2   2  14      210.87      236.72      3.85 o 
   3   2  14     1775.99     1657.13     31.68 o 
   4   2  14      313.86      297.00      5.02 o 
   5   2  14      300.52      306.52      7.92 o 
   6   2  14      527.05      494.48     21.69 o 
   7   2  14     2000.57     1939.84     52.15 o 
   8   2  14       22.23       25.18      2.86 o 
   9   2  14      219.90      225.27     12.24 o 
   1   3  14     1787.33     1586.57     20.94 o 
   2   3  14    13909.10    13117.40    116.34 o 
   3   3  14       88.31       84.40      2.22 o 
   4   3  14      326.69      335.24      4.54 o 
   5   3  14     5894.06     5628.38     80.77 o 
   6   3  14     1490.67     1521.73     58.93 o 
   7   3  14       46.47       47.94      3.31 o 
   8   3  14     2855.66     2619.47     65.97 o 
   9   3  14     2192.76     1995.60     51.78 o 
   0   4  14     8544.04     8641.64    157.17 o 
   1   4  14     1560.26     1540.38     22.23 o 
   2   4  14      556.19      497.24      8.30 o 
   3   4  14     2926.59     3010.09     50.26 o 
   4   4  14     3654.69     3451.36     50.98 o 
   5   4  14      154.18      143.77      3.94 o 
   6   4  14     1585.47     1506.65     28.23 o 
   7   4  14     1146.39     1094.33     29.77 o 
   8   4  14       46.73       52.32      3.10 o 
   9   4  14       31.77       26.96      2.71 o 
   1   5  14      399.73      416.48      8.18 o 
   2   5  14      314.25      356.34      6.53 o 
   3   5  14      452.46      478.65      6.29 o 
   4   5  14      170.49      187.48      3.44 o 
   5   5  14      114.50      112.51      3.86 o 
   6   5  14      350.75      329.02      6.34 o 
   7   5  14      727.26      652.96      8.20 o 
   8   5  14      293.29      275.95      8.48 o 
   9   5  14      127.54      133.41      4.61 o 
   0   6  14     7147.72     6920.08    142.10 o 
   1   6  14     1318.11     1219.62     21.63 o 
   2   6  14     1152.62     1177.57     20.82 o 
   3   6  14     5820.42     5632.09     65.76 o 
   4   6  14      561.06      546.59      9.66 o 
   5   6  14        1.26        2.67      1.84 o 
   6   6  14      481.24      454.34      9.28 o 
   7   6  14     1511.53     1583.89     25.29 o 
   8   6  14     1317.07     1156.65     40.42 o 
   9   6  14      105.27       92.93      6.78 o 
   1   7  14     1719.25     1705.91     24.22 o 
   2   7  14     7725.96     7514.47     96.70 o 
   3   7  14     1051.15     1028.34     16.65 o 
   4   7  14      191.32      205.56      4.53 o 
   5   7  14      690.73      749.05     15.17 o 
   6   7  14     1719.02     1762.13     33.44 o 
   7   7  14       20.27       22.58      2.38 o 
   8   7  14     1646.11     1448.09     21.33 o 
   0   8  14     2556.39     2458.72     57.80 o 
   1   8  14      342.42      340.39      5.33 o 
   2   8  14      128.93      128.36      2.67 o 
   3   8  14     1275.35     1289.20     24.70 o 
   4   8  14      109.80      128.64      4.67 o 
   5   8  14      393.64      385.67      6.30 o 
   6   8  14       17.79       22.06      2.31 o 
   7   8  14      149.35      144.50      4.88 o 
   8   8  14      312.65      348.04     13.18 o 
   1   9  14     3157.07     3037.60     52.50 o 
   2   9  14      931.03      924.60     12.21 o 
   3   9  14      109.10      122.53      4.67 o 
   4   9  14     1489.05     1422.96     20.96 o 
   5   9  14     1375.53     1540.51     32.66 o 
   6   9  14      493.91      492.81     12.95 o 
   7   9  14        1.32        3.36      1.60 o 
   8   9  14       76.70       79.28      3.56 o 
   0  10  14     3377.60     3265.90     89.90 o 
   1  10  14     2492.03     2428.64     40.63 o 
   2  10  14      715.20      712.44      7.99 o 
   3  10  14      599.01      641.50      8.59 o 
   4  10  14     1687.88     1777.07     21.16 o 
   5  10  14     1155.07     1088.35     12.21 o 
   6  10  14      135.84      139.47      3.60 o 
   7  10  14     1494.76     1466.76     27.21 o 
   8  10  14      984.87      871.85     21.16 o 
   1  11  14     1060.97     1135.60     25.04 o 
   2  11  14     2477.10     2475.44     48.25 o 
   3  11  14      722.43      730.88     16.56 o 
   4  11  14       49.13       61.04      2.43 o 
   5  11  14      785.62      794.83     15.03 o 
   6  11  14     1402.39     1325.08     20.21 o 
   7  11  14      127.57      136.16      2.74 o 
   0  12  14       63.28       97.02      5.24 o 
   1  12  14      314.81      336.60      5.68 o 
   2  12  14      551.59      568.65     10.05 o 
   3  12  14      581.62      633.71      9.04 o 
   4  12  14      259.03      274.34      6.67 o 
   5  12  14        3.64        4.69      1.43 o 
   6  12  14      133.08      124.99      3.00 o 
   7  12  14       53.68       55.02      3.14 o 
   1  13  14      637.49      677.46     15.74 o 
   2  13  14      564.43      630.66     13.70 o 
   3  13  14     3777.96     3733.76     52.02 o 
   4  13  14       70.98       60.81      2.55 o 
   5  13  14     1617.74     1587.70     26.55 o 
   6  13  14     1000.19      989.35     17.35 o 
   0  14  14     1625.69     1766.05     33.82 o 
   1  14  14     1021.98     1107.40     25.04 o 
   2  14  14      269.47      270.18      5.05 o 
   3  14  14      483.33      522.97      9.03 o 
   4  14  14     2438.21     2255.12     35.79 o 
   5  14  14      118.51      120.75      2.82 o 
   1  15  14       27.45       21.54      2.34 o 
   2  15  14       57.76       54.95      2.80 o 
   3  15  14      132.02      124.75      4.34 o 
   4  15  14       20.46       23.69      1.81 o 
   5  15  14       89.06       84.32      3.75 o 
   0  16  14      369.33      358.65      9.46 o 
   1  16  14      889.89      909.92     15.01 o 
   2  16  14       95.07      100.51      3.02 o 
   3  16  14      554.39      555.02     12.69 o 
   4  16  14      348.87      374.02      8.92 o 
   1  17  14      638.75      657.11      9.90 o 
   2  17  14     1157.71     1071.82     10.05 o 
   1   1  15      360.88      314.57      6.53 o 
   2   1  15     7097.17     6683.87     80.68 o 
   3   1  15      485.13      496.69      7.84 o 
   4   1  15        4.48        8.81      1.63 o 
   5   1  15      370.97      356.03      8.90 o 
   6   1  15     5489.04     5556.99    101.61 o 
   7   1  15       85.51      120.85      5.92 o 
   8   1  15      411.81      468.22     13.68 o 
   9   1  15        3.53        2.63      2.73 o 
   0   2  15     9256.56     8646.12    145.81 o 
   1   2  15        5.90        8.68      1.14 o 
   2   2  15      691.02      711.88     13.39 o 
   3   2  15       56.33       53.74      2.19 o 
   4   2  15    11215.03    10226.37    187.15 o 
   5   2  15      275.88      257.50      6.15 o 
   6   2  15     1076.12     1092.95     20.10 o 
   7   2  15        1.29        1.96      2.33 o 
   8   2  15     3060.49     3018.27     82.72 o 
   9   2  15       11.13       12.40      2.86 o 
   1   3  15      127.61      140.32      3.81 o 
   2   3  15      669.41      568.22      7.49 o 
   3   3  15        3.84        8.82      1.37 o 
   4   3  15        5.09       10.51      1.57 o 
   5   3  15     1124.23     1071.02     28.16 o 
   6   3  15      703.46      748.58     24.79 o 
   7   3  15       87.59       80.08      4.27 o 
   8   3  15       86.35       86.94      4.21 o 
   9   3  15       60.42       53.79      4.14 o 
   0   4  15     7776.41     7179.34    194.74 o 
   1   4  15     1322.28     1246.25     24.46 o 
   2   4  15       88.20       93.71      2.44 o 
   3   4  15       35.55       45.82      2.11 o 
   4   4  15     2737.06     2619.65     41.11 o 
   5   4  15       34.24       42.37      3.15 o 
   6   4  15       41.81       36.87      3.50 o 
   7   4  15      486.76      465.02     12.99 o 
   8   4  15      889.76      895.66     20.32 o 
   9   4  15        2.34        2.02      2.67 o 
   1   5  15      360.99      366.28      4.60 o 
   2   5  15    12744.35    11857.83    201.26 o 
   3   5  15       31.57       44.32      2.00 o 
   4   5  15     3175.75     3108.19     37.90 o 
   5   5  15      901.21      904.70     21.90 o 
   6   5  15     5158.09     4797.71    109.41 o 
   7   5  15       31.71       23.88      2.82 o 
   8   5  15      939.31      893.17     36.87 o 
   9   5  15       10.66       20.36      4.28 o 
   0   6  15     4374.53     4027.75     68.38 o 
   1   6  15        3.18        3.78      1.09 o 
   2   6  15      704.07      683.23     11.38 o 
   3   6  15      979.52      991.79     11.20 o 
   4   6  15     1150.99     1131.74     24.34 o 
   5   6  15      174.63      175.07      5.41 o 
   6   6  15        1.16        7.32      2.28 o 
   7   6  15     1414.06     1258.89     35.13 o 
   8   6  15     2430.45     2118.96     56.18 o 
   1   7  15      716.78      742.66     10.67 o 
   2   7  15     3578.52     3518.93     53.63 o 
   3   7  15      584.23      582.82      9.02 o 
   4   7  15       65.62       65.44      3.61 o 
   5   7  15       25.98       22.76      2.53 o 
   6   7  15      171.36      195.22      5.32 o 
   7   7  15      353.37      339.65      6.80 o 
   8   7  15      124.41      111.36      3.65 o 
   0   8  15    10613.19    10249.66    178.67 o 
   1   8  15        7.05       10.97      1.32 o 
   2   8  15      908.29      876.90     11.32 o 
   3   8  15     1684.53     1683.61     26.84 o 
   4   8  15     5659.21     5189.76     97.38 o 
   5   8  15       96.67       90.75      3.97 o 
   6   8  15     1865.72     1713.82     31.46 o 
   7   8  15       15.52        9.59      1.83 o 
   8   8  15      397.01      420.40     12.56 o 
   1   9  15     1043.23     1057.65     20.14 o 
   2   9  15     3294.70     3197.87     53.38 o 
   3   9  15       98.12       89.73      3.17 o 
   4   9  15      235.78      227.36      4.60 o 
   5   9  15      794.52      755.74      9.45 o 
   6   9  15     2291.86     2252.05     52.44 o 
   7   9  15       15.67       15.14      1.85 o 
   8   9  15     1027.94     1050.18     14.32 o 
   0  10  15      602.43      671.82     10.62 o 
   1  10  15      650.83      700.22     14.49 o 
   2  10  15       85.23       90.82      3.37 o 
   3  10  15      636.45      618.42      7.88 o 
   4  10  15       18.17       24.53      2.15 o 
   5  10  15       22.15       16.44      1.92 o 
   6  10  15        9.63        9.57      1.75 o 
   7  10  15       98.69      103.97      2.96 o 
   1  11  15      546.03      556.67     10.18 o 
   2  11  15     5004.36     4675.45     78.42 o 
   3  11  15      573.95      551.54      9.55 o 
   4  11  15      739.62      735.62     10.57 o 
   5  11  15       26.44       32.17      2.19 o 
   6  11  15      696.68      760.95     11.28 o 
   7  11  15       36.84       34.50      2.31 o 
   0  12  15     1823.42     1811.63     89.91 o 
   1  12  15      788.16      839.99     16.27 o 
   2  12  15       43.94       49.20      2.71 o 
   3  12  15      400.93      372.02      5.69 o 
   4  12  15     2008.02     1936.59     41.68 o 
   5  12  15        7.22        6.86      1.64 o 
   6  12  15      718.23      774.68     13.37 o 
   1  13  15      237.88      259.51      5.52 o 
   2  13  15      939.23      988.52     23.53 o 
   3  13  15      169.68      169.63      3.63 o 
   4  13  15       63.13       71.15      2.74 o 
   5  13  15      222.64      213.52      4.20 o 
   6  13  15      283.71      291.44      5.10 o 
   0  14  15     1025.01      994.30     27.29 o 
   1  14  15        6.80        2.92      1.75 o 
   2  14  15       93.92      100.98      3.20 o 
   3  14  15       29.21       38.31      2.22 o 
   4  14  15     1425.12     1526.70     28.48 o 
   5  14  15       45.21       35.92      2.48 o 
   1  15  15      387.62      377.70      8.17 o 
   2  15  15     1423.23     1447.60     23.99 o 
   3  15  15       26.41       31.81      2.07 o 
   4  15  15      423.19      449.34      9.06 o 
   0  16  15     2313.45     2090.56     93.18 o 
   1  16  15       71.61       71.03      2.82 o 
   2  16  15        3.43        6.93      1.52 o 
   3  16  15        2.02        1.60      1.72 o 
   1  17  15       16.76       13.09      1.98 o 
   0   0  16    17099.65    15902.01    456.05 o 
   1   0  16      402.60      375.55      5.87 o 
   2   0  16      806.52      742.93     15.34 o 
   3   0  16      806.33      728.24     22.41 o 
   4   0  16      399.98      316.12      6.56 o 
   5   0  16      585.45      569.90     33.06 o 
   6   0  16     2439.04     2582.61     62.97 o 
   7   0  16      122.18      120.39      9.98 o 
   8   0  16      571.73      592.69     16.48 o 
   9   0  16       60.38       45.07      6.59 o 
   1   1  16     1274.81     1239.36     25.10 o 
   2   1  16     1650.28     1549.09     15.72 o 
   3   1  16      131.70      116.14      2.90 o 
   4   1  16        0.89        3.42      1.55 o 
   5   1  16      423.99      504.68     12.85 o 
   6   1  16       83.27      104.62      5.18 o 
   7   1  16        0.61        1.43      2.55 o 
   8   1  16      308.03      311.12      7.73 o 
   9   1  16        1.24        1.22      2.43 o 
   0   2  16       65.08       46.79      2.63 o 
   1   2  16      472.29      422.14      8.37 o 
   2   2  16       25.82       35.55      1.66 o 
   3   2  16     2494.14     2532.48     47.70 o 
   4   2  16      247.41      262.04      7.21 o 
   5   2  16     1157.68     1176.87     14.84 o 
   6   2  16      598.00      627.82     11.62 o 
   7   2  16      380.43      363.94     12.59 o 
   8   2  16        2.48        4.57      2.54 o 
   9   2  16       85.32       88.44      4.83 o 
   1   3  16      744.22      697.87      7.44 o 
   2   3  16     3229.70     3226.03     69.78 o 
   3   3  16       99.98      109.16      2.85 o 
   4   3  16     1171.27     1153.73     16.91 o 
   5   3  16       46.33       53.65      3.72 o 
   6   3  16       19.59       18.60      3.11 o 
   7   3  16      693.96      653.03     26.84 o 
   8   3  16      591.77      603.37     26.76 o 
   9   3  16      584.25      516.64     26.01 o 
   0   4  16     7549.23     6907.90    168.51 o 
   1   4  16      289.17      275.58      3.42 o 
   2   4  16      581.45      596.69      9.76 o 
   3   4  16      859.65      844.13     14.10 o 
   4   4  16     2308.53     2256.06     45.90 o 
   5   4  16      710.76      724.52     12.62 o 
   6   4  16      495.29      527.33     13.36 o 
   7   4  16      625.22      665.87     23.76 o 
   8   4  16      613.58      617.63     13.60 o 
   1   5  16     1050.32     1053.68     15.18 o 
   2   5  16      194.20      207.38      4.07 o 
   3   5  16     1349.49     1399.61     20.86 o 
   4   5  16      658.71      658.91     14.12 o 
   5   5  16       28.67       34.48      3.00 o 
   6   5  16      375.47      361.83      8.93 o 
   7   5  16      152.63      173.03      5.33 o 
   8   5  16      455.45      412.01     21.92 o 
   0   6  16      368.35      330.08      8.12 o 
   1   6  16       32.73       36.25      1.72 o 
   2   6  16       57.59       65.96      2.25 o 
   3   6  16        8.39       13.01      1.86 o 
   4   6  16       12.68       19.51      2.71 o 
   5   6  16     1014.64     1021.42     28.03 o 
   6   6  16      103.31      123.55      4.49 o 
   7   6  16      411.08      392.23     13.09 o 
   8   6  16      276.98      287.32     11.35 o 
   1   7  16      730.22      727.79     11.64 o 
   2   7  16     8212.74     7984.92     96.10 o 
   3   7  16        7.77       10.78      1.40 o 
   4   7  16        1.43        2.87      1.77 o 
   5   7  16     1596.68     1648.60     33.90 o 
   6   7  16     2458.15     2329.76     63.17 o 
   7   7  16      801.34      724.66     19.77 o 
   8   7  16     1404.77     1251.25     44.24 o 
   0   8  16     4190.65     4133.20    128.85 o 
   1   8  16      576.86      600.32      7.78 o 
   2   8  16       95.52      105.40      2.65 o 
   3   8  16       21.72       32.03      2.20 o 
   4   8  16       64.24       70.91      3.17 o 
   5   8  16      320.92      328.35      6.88 o 
   6   8  16      106.46       93.53      3.76 o 
   7   8  16       45.66       46.85      2.46 o 
   8   8  16       40.56       26.77      3.22 o 
   1   9  16     1060.49     1139.53     23.02 o 
   2   9  16       22.14       25.61      2.22 o 
   3   9  16     1586.38     1704.64     23.43 o 
   4   9  16      178.69      194.50      4.10 o 
   5   9  16      493.97      522.34     12.97 o 
   6   9  16      287.39      321.73      5.24 o 
   7   9  16      453.27      437.42     10.43 o 
   0  10  16     9122.79     8919.32    255.82 o 
   1  10  16       11.58       11.67      1.73 o 
   2  10  16        1.65        4.46      1.74 o 
   3  10  16     3222.50     3257.28     49.42 o 
   4  10  16     3538.86     3544.60     53.38 o 
   5  10  16        9.65       10.82      1.68 o 
   6  10  16      643.96      639.95     15.82 o 
   7  10  16      389.98      400.44     10.17 o 
   1  11  16     1864.20     1932.16     26.56 o 
   2  11  16     4079.29     3957.11     91.98 o 
   3  11  16       30.19       31.28      2.26 o 
   4  11  16       72.13       79.49      3.00 o 
   5  11  16      251.06      288.27      6.88 o 
   6  11  16      117.18      125.76      3.18 o 
   7  11  16        8.41        7.24      4.24 o 
   0  12  16      271.62      306.22      8.46 o 
   1  12  16        6.84        7.66      1.79 o 
   2  12  16      386.93      388.15      5.31 o 
   3  12  16        3.04        5.28      1.51 o 
   4  12  16      651.52      645.01      8.73 o 
   5  12  16       49.51       53.97      2.48 o 
   6  12  16      280.21      300.86      5.76 o 
   1  13  16     1386.75     1452.17     23.52 o 
   2  13  16     4371.20     4293.82     66.93 o 
   3  13  16      152.06      164.03      3.34 o 
   4  13  16      256.94      299.85      5.32 o 
   5  13  16      653.94      672.77     12.03 o 
   0  14  16     3929.34     3812.83    123.58 o 
   1  14  16      201.69      185.02      4.32 o 
   2  14  16       21.04       16.94      1.78 o 
   3  14  16     1799.31     1738.95     35.89 o 
   4  14  16     1136.43     1042.78     27.75 o 
   5  14  16        1.01        1.72      2.66 o 
   1  15  16       12.74       11.69      1.70 o 
   2  15  16      682.49      695.65      6.73 o 
   3  15  16      106.06       95.77      2.80 o 
   4  15  16      678.28      673.51     13.14 o 
   0  16  16     2965.64     3005.21    183.27 o 
   1  16  16      109.13      116.58      3.68 o 
   2  16  16      134.85      153.23      3.98 o 
   1   1  17     5270.53     4946.86     77.18 o 
   2   1  17     1508.15     1420.10     18.61 o 
   3   1  17     1473.10     1410.38     25.69 o 
   4   1  17      598.59      617.36     13.64 o 
   5   1  17     4933.43     4593.11    133.21 o 
   6   1  17      459.13      459.68     14.23 o 
   7   1  17      104.41      110.73      5.35 o 
   8   1  17      213.83      181.52      8.67 o 
   0   2  17      155.18      129.09      3.60 o 
   1   2  17     5620.42     5507.00     95.47 o 
   2   2  17      308.93      343.37      5.23 o 
   3   2  17    10966.07    10530.84    247.71 o 
   4   2  17     3319.26     3193.15     46.82 o 
   5   2  17       22.40       27.43      4.15 o 
   6   2  17       12.13       12.93      2.54 o 
   7   2  17     1699.07     1751.13     60.50 o 
   8   2  17      266.01      251.88     10.86 o 
   1   3  17      751.76      735.51     16.88 o 
   2   3  17       45.54       50.46      2.17 o 
   3   3  17       20.88       34.88      2.19 o 
   4   3  17      212.34      219.28      6.14 o 
   5   3  17     1452.76     1456.95     25.85 o 
   6   3  17      641.25      654.70     25.10 o 
   7   3  17      121.00      111.49      4.76 o 
   8   3  17      112.96      113.28      5.66 o 
   0   4  17     2433.73     2456.23     45.39 o 
   1   4  17     1098.07     1030.94     21.72 o 
   2   4  17      130.86      129.07      2.88 o 
   3   4  17     2731.74     2762.06     49.78 o 
   4   4  17      693.24      695.58     20.81 o 
   5   4  17      934.92      986.73     44.61 o 
   6   4  17        7.78        5.73      2.52 o 
   7   4  17     1107.28     1147.26     37.45 o 
   8   4  17        4.50        5.89      2.29 o 
   1   5  17    10146.54     9432.17    134.52 o 
   2   5  17      297.36      297.97      6.49 o 
   3   5  17     1831.29     1744.78     33.91 o 
   4   5  17        9.88       13.07      2.71 o 
   5   5  17     4968.65     5044.33     62.58 o 
   6   5  17     3104.55     2898.56     52.16 o 
   7   5  17      126.85      135.88      5.05 o 
   8   5  17       50.95       56.65      3.44 o 
   0   6  17      602.18      655.09     10.33 o 
   1   6  17       12.44       14.41      1.40 o 
   2   6  17       93.04       85.75      2.40 o 
   3   6  17     3067.18     2955.44     86.12 o 
   4   6  17     2219.67     2112.73     62.93 o 
   5   6  17       77.91       76.81      4.07 o 
   6   6  17     1291.07     1231.01     39.23 o 
   7   6  17      993.32      870.63     16.42 o 
   8   6  17       32.73       34.63      3.03 o 
   1   7  17      973.18     1008.09     20.06 o 
   2   7  17     1673.67     1602.73     21.02 o 
   3   7  17        3.55        5.08      1.84 o 
   4   7  17      153.20      152.91      4.84 o 
   5   7  17      186.92      238.14     10.88 o 
   6   7  17      193.84      193.06      5.36 o 
   7   7  17      411.06      366.90     10.08 o 
   8   7  17       96.31       90.63      5.26 o 
   0   8  17       53.60       59.56      4.35 o 
   1   8  17     4589.95     4687.65     98.09 o 
   2   8  17       87.31       86.20      3.28 o 
   3   8  17     4210.29     4274.02     66.39 o 
   4   8  17     1411.47     1430.87     18.06 o 
   5   8  17      267.57      247.76      4.86 o 
   6   8  17       24.27       18.52      2.13 o 
   7   8  17     1939.37     1832.64     41.47 o 
   1   9  17      887.54      926.97     21.83 o 
   2   9  17      510.04      522.59      7.49 o 
   3   9  17       14.20       16.31      1.83 o 
   4   9  17     1412.44     1321.77     20.86 o 
   5   9  17     1466.87     1469.97     11.94 o 
   6   9  17      550.00      563.67      9.50 o 
   7   9  17      415.87      401.78      8.09 o 
   0  10  17      861.14      840.20     25.41 o 
   1  10  17        2.47        2.30      1.62 o 
   2  10  17      414.17      481.70      7.23 o 
   3  10  17        3.10        1.43      1.52 o 
   4  10  17      184.37      185.47      3.78 o 
   5  10  17       33.92       41.37      2.15 o 
   6  10  17       13.60       19.10      1.74 o 
   7  10  17        6.05        6.03      2.35 o 
   1  11  17      642.50      743.35     10.22 o 
   2  11  17      465.87      517.85      8.28 o 
   3  11  17     1817.37     1801.16     23.05 o 
   4  11  17        1.25        1.90      1.46 o 
   5  11  17     1481.57     1467.88     28.56 o 
   6  11  17      530.37      588.24     13.97 o 
   0  12  17      560.07      608.95     22.89 o 
   1  12  17      247.23      255.10      5.85 o 
   2  12  17      965.09      998.28     23.50 o 
   3  12  17      864.47      857.02     16.56 o 
   4  12  17      135.87      155.90      3.40 o 
   5  12  17      131.14      158.76      3.34 o 
   6  12  17       55.00       68.50      4.00 o 
   1  13  17      200.81      202.83      6.34 o 
   2  13  17        0.26        2.10      1.50 o 
   3  13  17      312.21      297.47      4.46 o 
   4  13  17      239.01      265.81      6.30 o 
   5  13  17      490.71      440.50      5.75 o 
   0  14  17     1997.89     2046.33     46.96 o 
   1  14  17      151.49      161.38      4.86 o 
   2  14  17      379.22      392.77      7.70 o 
   3  14  17      143.18      161.93      5.03 o 
   4  14  17       69.90       92.92      3.18 o 
   1  15  17      811.80      752.48     13.63 o 
   2  15  17      152.27      177.58      4.22 o 
   3  15  17      158.61      181.13      4.59 o 
   0  16  17        4.69        9.27      2.91 o 
   1  16  17      546.41      505.88     15.08 o 
   0   0  18      249.91      304.69      8.49 o 
   1   0  18     3516.54     3293.88     55.54 o 
   2   0  18      284.49      310.68      8.52 o 
   3   0  18     7163.13     6284.64    152.92 o 
   4   0  18      101.15      116.64     10.70 o 
   5   0  18       61.03       69.08      5.85 o 
   6   0  18        2.18        2.72      3.56 o 
   7   0  18     2538.69     2332.35    183.45 o 
   8   0  18       34.79       34.28      5.48 o 
   1   1  18      145.33      151.58      3.24 o 
   2   1  18     2865.26     2798.76     51.89 o 
   3   1  18     2527.60     2361.10     42.33 o 
   4   1  18      733.85      744.07     19.82 o 
   5   1  18     2029.27     2064.00     54.74 o 
   6   1  18      947.74      954.40     32.96 o 
   7   1  18       54.15       57.26      3.93 o 
   8   1  18      139.95      141.69      6.20 o 
   0   2  18      639.37      709.06     22.26 o 
   1   2  18       16.02       29.42      1.61 o 
   2   2  18      189.85      177.55      4.03 o 
   3   2  18      163.99      175.93      4.16 o 
   4   2  18     1768.65     1812.64     52.17 o 
   5   2  18      153.57      143.31      7.22 o 
   6   2  18      188.96      180.50      8.65 o 
   7   2  18     1621.28     1611.56     23.09 o 
   8   2  18       27.67       26.74      2.89 o 
   1   3  18     5043.00     4730.38     80.73 o 
   2   3  18      141.73      138.89      3.13 o 
   3   3  18     1197.61     1221.86     31.02 o 
   4   3  18      112.48      128.29      5.50 o 
   5   3  18     4488.28     4388.24    150.09 o 
   6   3  18      114.05      115.28      5.04 o 
   7   3  18      113.32      102.33      5.48 o 
   8   3  18       11.87       13.69      2.48 o 
   0   4  18      265.58      280.77      5.60 o 
   1   4  18      552.51      527.29      8.44 o 
   2   4  18      249.06      231.06      5.16 o 
   3   4  18      164.63      171.89      4.93 o 
   4   4  18     1872.08     1942.85     72.55 o 
   5   4  18     1789.04     1684.93     81.14 o 
   6   4  18     1155.36     1037.72     30.22 o 
   7   4  18     1862.26     1751.62     62.04 o 
   8   4  18       37.87       32.61      3.09 o 
   1   5  18        1.15        5.53      1.27 o 
   2   5  18      121.23      108.65      2.91 o 
   3   5  18     1033.73     1089.69     22.01 o 
   4   5  18     1085.74     1088.96     39.78 o 
   5   5  18       56.07       46.61      3.59 o 
   6   5  18       36.43       33.20      3.19 o 
   7   5  18       49.79       51.07      3.33 o 
   8   5  18      162.09      159.82      4.86 o 
   0   6  18     2080.31     1999.18     59.47 o 
   1   6  18     2190.38     2168.48     38.07 o 
   2   6  18      286.28      302.94      9.98 o 
   3   6  18     3138.45     3127.79     64.14 o 
   4   6  18       55.82       62.86      3.68 o 
   5   6  18       40.37       62.63      3.75 o 
   6   6  18      173.63      168.42      7.79 o 
   7   6  18     2422.82     2257.06    106.87 o 
   8   6  18       87.80       86.82      8.11 o 
   1   7  18      821.35      953.72     19.21 o 
   2   7  18      176.11      176.58      3.81 o 
   3   7  18      803.40      745.39     18.92 o 
   4   7  18      468.71      408.99      8.13 o 
   5   7  18      981.92     1044.10     23.27 o 
   6   7  18      148.40      166.02      5.99 o 
   7   7  18      820.55      728.32     22.17 o 
   0   8  18     1220.80     1237.76     37.01 o 
   1   8  18     1712.79     1821.52     40.20 o 
   2   8  18     1017.76      997.90     19.39 o 
   3   8  18       15.81       20.73      2.00 o 
   4   8  18      323.45      346.30      6.57 o 
   5   8  18      532.93      527.98      9.72 o 
   6   8  18      135.22      133.96      4.06 o 
   7   8  18       61.38       55.51      2.66 o 
   1   9  18     1199.47     1284.52     33.04 o 
   2   9  18      350.65      399.95      6.91 o 
   3   9  18      298.38      343.21      6.22 o 
   4   9  18        0.85        1.71      1.54 o 
   5   9  18     1095.58     1171.05     25.57 o 
   6   9  18      211.33      223.95      4.33 o 
   7   9  18      171.73      182.16      5.45 o 
   0  10  18      272.41      296.70     11.83 o 
   1  10  18     1098.35     1140.54     16.23 o 
   2  10  18       13.06       12.49      2.02 o 
   3  10  18     2319.44     2447.02     31.58 o 
   4  10  18      488.29      495.71      6.96 o 
   5  10  18      600.40      553.73     17.57 o 
   6  10  18      293.39      291.99      8.16 o 
   1  11  18      512.88      600.69      9.16 o 
   2  11  18      304.15      308.62      7.90 o 
   3  11  18     1636.25     1502.95     40.20 o 
   4  11  18      235.30      212.20      3.96 o 
   5  11  18      249.04      246.78      8.83 o 
   6  11  18      141.55      149.94      4.29 o 
   0  12  18        1.51        1.37      2.43 o 
   1  12  18      149.82      169.60      4.30 o 
   2  12  18        5.49        5.94      1.54 o 
   3  12  18      272.80      313.87      6.75 o 
   4  12  18      486.83      447.72      8.58 o 
   5  12  18       22.08       21.22      1.93 o 
   1  13  18     2289.03     2293.34     33.68 o 
   2  13  18      367.39      361.80      7.02 o 
   3  13  18      452.25      458.69     11.30 o 
   4  13  18        1.43        1.91      1.36 o 
   0  14  18       11.91       12.22      2.76 o 
   1  14  18      737.14      736.14     23.76 o 
   2  14  18       16.32       14.70      1.67 o 
   3  14  18      539.17      560.12      7.66 o 
   4  14  18      229.45      228.25      8.60 o 
   1  15  18        7.26       12.62      2.11 o 
   2  15  18      312.69      299.30     10.32 o 
   1   1  19      883.04      857.33     12.49 o 
   2   1  19      131.75      131.77      3.12 o 
   3   1  19     1526.14     1540.14     49.88 o 
   4   1  19     1500.97     1587.86     30.35 o 
   5   1  19     1298.84     1365.32     42.98 o 
   6   1  19      487.55      516.71     16.23 o 
   7   1  19      135.70      122.18      5.39 o 
   8   1  19      300.92      304.28     11.20 o 
   0   2  19       44.38       39.59      2.75 o 
   1   2  19     2978.45     2915.14     43.88 o 
   2   2  19     4081.62     3831.48     70.94 o 
   3   2  19     1255.25     1295.54     39.12 o 
   4   2  19     1503.45     1597.83     38.64 o 
   5   2  19      872.57      849.23     19.85 o 
   6   2  19       38.15       54.17      3.84 o 
   7   2  19      470.33      517.32      9.23 o 
   8   2  19      446.73      427.96     16.58 o 
   1   3  19      697.92      697.63      9.03 o 
   2   3  19     2392.28     2370.27     39.82 o 
   3   3  19     1651.46     1695.38     33.34 o 
   4   3  19      119.82      112.79      4.92 o 
   5   3  19       84.43       71.66      4.09 o 
   6   3  19        9.53        6.62      2.34 o 
   7   3  19       14.41       14.04      2.61 o 
   8   3  19      222.08      234.69      9.19 o 
   0   4  19     1005.76     1032.63     33.67 o 
   1   4  19      383.17      371.80      6.78 o 
   2   4  19       27.93       36.04      2.28 o 
   3   4  19     1213.70     1207.62     43.43 o 
   4   4  19      100.65      126.85      4.71 o 
   5   4  19      267.64      270.45      7.06 o 
   6   4  19       28.20       28.17      3.00 o 
   7   4  19      505.72      453.35     11.29 o 
   8   4  19      229.05      255.73     11.82 o 
   1   5  19     4494.70     4500.77     68.17 o 
   2   5  19     1903.23     2034.87     33.79 o 
   3   5  19     1223.00     1248.00     18.42 o 
   4   5  19      191.30      156.80      6.45 o 
   5   5  19       46.44       65.82      3.85 o 
   6   5  19     1157.29     1116.15     33.24 o 
   7   5  19      108.78       96.83      4.18 o 
   0   6  19     6992.39     6529.87    253.95 o 
   1   6  19      129.82      147.73      3.88 o 
   2   6  19       12.58       19.08      2.07 o 
   3   6  19     1433.01     1473.37     35.24 o 
   4   6  19      144.32      165.21      4.78 o 
   5   6  19      547.60      564.62     20.92 o 
   6   6  19      176.87      189.48      6.82 o 
   7   6  19       56.02       45.35      2.72 o 
   1   7  19     1049.95     1029.96     22.89 o 
   2   7  19       45.65       37.52      2.39 o 
   3   7  19       30.04       27.98      2.19 o 
   4   7  19      652.13      655.70     12.34 o 
   5   7  19      522.16      527.63     11.08 o 
   6   7  19      173.96      164.04      3.91 o 
   7   7  19       56.92       51.48      2.65 o 
   0   8  19     2943.31     3106.74     85.18 o 
   1   8  19     1957.96     2109.70     41.02 o 
   2   8  19       28.06       39.88      2.60 o 
   3   8  19      725.06      815.89     12.36 o 
   4   8  19     1185.96     1246.08     26.83 o 
   5   8  19       21.06       21.28      2.04 o 
   6   8  19      456.56      483.70     10.84 o 
   7   8  19      164.02      156.83      5.17 o 
   1   9  19      382.34      377.85      9.22 o 
   2   9  19     1619.48     1578.58     24.20 o 
   3   9  19       26.10       28.05      2.17 o 
   4   9  19        2.39        3.97      1.61 o 
   5   9  19      843.89      871.95     14.64 o 
   6   9  19      464.98      465.84     11.28 o 
   0  10  19       88.69       79.91      4.81 o 
   1  10  19      453.44      471.47      6.34 o 
   2  10  19      952.13      955.33     23.07 o 
   3  10  19      904.42      891.67     12.56 o 
   4  10  19      134.61      143.73      3.69 o 
   5  10  19        5.84        5.27      1.63 o 
   6  10  19        5.14        6.70      1.84 o 
   1  11  19      102.16      126.99      3.83 o 
   2  11  19      412.49      432.03      7.93 o 
   3  11  19      236.43      259.24      5.77 o 
   4  11  19      288.78      280.33      5.68 o 
   5  11  19      326.19      349.40      6.93 o 
   0  12  19     1115.58     1121.22     29.83 o 
   1  12  19      316.25      305.17      5.10 o 
   2  12  19       25.73       23.70      2.10 o 
   3  12  19      516.39      521.05     10.71 o 
   4  12  19     1051.88      988.02     26.73 o 
   5  12  19       89.98      114.22      4.12 o 
   1  13  19      212.08      210.47      4.47 o 
   2  13  19       95.63      112.22      3.61 o 
   3  13  19       66.63       56.37      2.58 o 
   4  13  19       11.17        7.85      2.36 o 
   0  14  19      108.05       96.09      3.90 o 
   1  14  19        1.47        3.66      1.54 o 
   2  14  19        0.14        2.38      1.42 o 
   3  14  19       28.29       38.41      2.97 o 
   1  15  19      138.67      153.72      6.55 o 
   0   0  20    17171.44    15797.93    708.93 o 
   1   0  20      562.35      529.61     10.29 o 
   2   0  20     8701.49     8500.25    299.49 o 
   3   0  20     2578.34     2540.21     83.56 o 
   4   0  20     1991.31     2012.83     46.20 o 
   5   0  20       95.92       91.88      6.06 o 
   6   0  20      812.83      867.16     15.93 o 
   7   0  20      102.80      107.77      6.25 o 
   8   0  20      692.13      613.82     17.57 o 
   1   1  20     1380.56     1321.60     20.79 o 
   2   1  20      196.21      209.07      9.27 o 
   3   1  20       16.41       30.67      2.94 o 
   4   1  20      956.70      993.32     17.07 o 
   5   1  20       43.96       39.15      3.18 o 
   6   1  20     1538.18     1463.19     25.28 o 
   7   1  20       37.12       40.54      3.52 o 
   8   1  20       49.20       58.44      7.77 o 
   0   2  20      164.26      154.05      6.04 o 
   1   2  20        1.71        2.34      1.33 o 
   2   2  20       45.31       55.70      3.13 o 
   3   2  20        4.02        5.00      2.20 o 
   4   2  20       68.94       82.17      4.35 o 
   5   2  20        2.37        1.01      1.99 o 
   6   2  20       33.78       36.49      3.19 o 
   7   2  20       96.81       88.15      4.39 o 
   1   3  20      676.65      711.35     14.42 o 
   2   3  20     6833.99     6949.71     82.69 o 
   3   3  20        3.95        0.45      1.91 o 
   4   3  20     5223.61     4988.56    121.87 o 
   5   3  20      319.85      340.90      9.59 o 
   6   3  20     1008.83      953.43     18.51 o 
   7   3  20       48.50       39.38      2.71 o 
   0   4  20      191.85      174.94      9.07 o 
   1   4  20      695.19      718.47     12.43 o 
   2   4  20      162.01      166.99      4.40 o 
   3   4  20      740.93      712.32     11.67 o 
   4   4  20     3536.90     3323.36    114.85 o 
   5   4  20      584.32      620.78     19.76 o 
   6   4  20      481.44      507.00      8.35 o 
   7   4  20       15.72       18.28      2.23 o 
   1   5  20     1051.34     1074.63     24.44 o 
   2   5  20      738.86      706.20     12.05 o 
   3   5  20      107.24      103.69      3.90 o 
   4   5  20      791.82      748.08     19.93 o 
   5   5  20       32.69       36.55      2.88 o 
   6   5  20        7.17       10.03      2.23 o 
   7   5  20        0.32        0.81      1.70 o 
   0   6  20     3064.03     3089.78     81.78 o 
   1   6  20      438.38      475.48     10.54 o 
   2   6  20     1214.59     1296.93     18.75 o 
   3   6  20       66.75       70.36      3.07 o 
   4   6  20     2178.76     2243.29     52.77 o 
   5   6  20       21.63       21.63      2.10 o 
   6   6  20     1045.05     1063.27     17.51 o 
   7   6  20       48.26       59.87      3.75 o 
   1   7  20      497.34      459.04      9.72 o 
   2   7  20     2778.13     2768.91     20.55 o 
   3   7  20       63.00       51.63      2.92 o 
   4   7  20       76.63       94.86      3.22 o 
   5   7  20      146.53      161.11      3.83 o 
   6   7  20     2514.39     2411.11     56.69 o 
   7   7  20      230.80      236.89      8.28 o 
   0   8  20     3447.05     3337.67     56.13 o 
   1   8  20     1180.30     1177.73     24.41 o 
   2   8  20     2803.25     2768.54     52.73 o 
   3   8  20        0.47        0.50      1.56 o 
   4   8  20      275.25      281.26      4.93 o 
   5   8  20       27.39       24.60      1.94 o 
   6   8  20        0.29        2.46      1.51 o 
   1   9  20     1085.00     1180.62     26.54 o 
   2   9  20      730.07      807.61     16.31 o 
   3   9  20       65.95       63.78      2.82 o 
   4   9  20      294.06      314.40      5.36 o 
   5   9  20       41.78       49.10      2.56 o 
   6   9  20      354.97      374.05      9.09 o 
   0  10  20     4759.38     4827.11    155.54 o 
   1  10  20       71.45       90.18      3.37 o 
   2  10  20       55.36       62.42      2.92 o 
   3  10  20      131.58      134.74      3.28 o 
   4  10  20     3091.88     3087.34     65.12 o 
   5  10  20        2.74        2.56      1.45 o 
   1  11  20        6.76        8.98      1.84 o 
   2  11  20     1892.08     1913.54     38.27 o 
   3  11  20      177.66      159.57      3.41 o 
   4  11  20      575.40      542.10     17.39 o 
   5  11  20      488.03      517.59     11.06 o 
   0  12  20       89.45      110.32      5.60 o 
   1  12  20      108.44      115.67      3.60 o 
   2  12  20       21.16       16.24      1.78 o 
   3  12  20      146.47      184.55      4.26 o 
   4  12  20      147.00      167.76      5.66 o 
   1  13  20        1.41        3.23      1.58 o 
   2  13  20     3287.07     3064.93     44.21 o 
   3  13  20      641.06      616.14     10.40 o 
   0  14  20     1318.95     1185.45     44.37 o 
   1  14  20        8.64       13.24      2.37 o 
   2  14  20        3.13        7.72      2.46 o 
   1   1  21     2747.25     2524.35     61.31 o 
   2   1  21     5474.72     5026.40    154.37 o 
   3   1  21        8.16        7.37      2.29 o 
   4   1  21        0.85        3.98      2.07 o 
   5   1  21      159.48      170.85      5.41 o 
   6   1  21      675.64      689.20     20.82 o 
   7   1  21      250.94      252.35      7.27 o 
   0   2  21     2878.84     2871.77     88.86 o 
   1   2  21     1482.95     1502.83     36.30 o 
   2   2  21       32.75       32.84      2.47 o 
   3   2  21     2148.92     2216.67     50.27 o 
   4   2  21     1565.73     1545.77     23.46 o 
   5   2  21      125.33      116.78      4.37 o 
   6   2  21      116.68      115.18      4.27 o 
   7   2  21      198.48      188.09      7.47 o 
   1   3  21     1180.12     1215.60     32.00 o 
   2   3  21      328.50      359.92      8.42 o 
   3   3  21        1.15        5.98      1.91 o 
   4   3  21      388.70      344.91     19.36 o 
   5   3  21        3.77        1.78      2.02 o 
   6   3  21       14.80       21.57      2.44 o 
   7   3  21       12.95       21.42      3.19 o 
   0   4  21     7122.12     6847.33    451.27 o 
   1   4  21      640.04      683.20     12.14 o 
   2   4  21        7.43       13.45      1.94 o 
   3   4  21      403.48      378.33      9.15 o 
   4   4  21     1504.34     1497.17     31.90 o 
   5   4  21      202.88      224.33      5.42 o 
   6   4  21       16.50       23.45      2.31 o 
   7   4  21       47.36       46.30      3.63 o 
   1   5  21     1186.64     1211.70     25.09 o 
   2   5  21     1099.92     1113.24     15.02 o 
   3   5  21      163.36      186.51      4.16 o 
   4   5  21       82.20      104.90      3.67 o 
   5   5  21      919.68      949.07     22.50 o 
   6   5  21      723.74      730.54     12.40 o 
   7   5  21        0.20       -1.22      2.25 o 
   0   6  21      512.07      583.44     14.01 o 
   1   6  21     1677.88     1664.54     26.73 o 
   2   6  21      357.51      354.23      5.27 o 
   3   6  21      862.43      846.59      9.63 o 
   4   6  21       38.44       39.55      2.54 o 
   5   6  21       23.69       27.01      2.32 o 
   6   6  21       60.76       57.95      2.69 o 
   1   7  21      358.62      393.82      8.38 o 
   2   7  21      835.95      881.81     18.47 o 
   3   7  21      105.45      118.00      4.49 o 
   4   7  21        1.22        2.39      1.56 o 
   5   7  21       44.47       41.78      2.39 o 
   6   7  21      130.23      139.85      3.56 o 
   0   8  21     1074.81     1130.87     40.41 o 
   1   8  21       57.43       77.24      3.06 o 
   2   8  21      171.62      200.32      4.32 o 
   3   8  21      162.83      196.15      4.24 o 
   4   8  21     1236.75     1232.78     12.05 o 
   5   8  21      100.99       97.58      3.13 o 
   6   8  21      259.92      281.69      5.54 o 
   1   9  21     2865.72     2717.51     62.94 o 
   2   9  21       29.27       26.53      2.10 o 
   3   9  21      144.24      163.04      4.00 o 
   4   9  21       31.54       27.48      2.12 o 
   5   9  21       73.43       70.99      3.07 o 
   0  10  21      138.62      132.10      5.21 o 
   1  10  21       24.19       28.74      2.20 o 
   2  10  21       44.25       45.88      2.51 o 
   3  10  21        0.59        2.39      1.55 o 
   4  10  21       11.79       13.66      1.73 o 
   5  10  21        0.41        2.08      2.03 o 
   1  11  21      139.20      104.48      3.60 o 
   2  11  21     1178.34     1230.33     25.11 o 
   3  11  21      252.40      249.17      8.27 o 
   4  11  21      434.01      433.55      7.20 o 
   0  12  21        6.32        8.32      2.28 o 
   1  12  21      739.80      727.07     14.31 o 
   2  12  21       54.71       71.04      2.67 o 
   3  12  21      345.68      319.18      7.50 o 
   1  13  21      144.49      142.46      3.99 o 
   2  13  21      173.24      148.08      3.89 o 
   0   0  22     1060.05     1081.50     25.40 o 
   1   0  22      138.03      168.37      5.67 o 
   2   0  22       13.53       26.79      3.15 o 
   3   0  22      941.96     1033.59     64.22 o 
   4   0  22      773.56      755.49     40.86 o 
   5   0  22      547.56      534.93     22.77 o 
   6   0  22      197.70      210.22     14.47 o 
   7   0  22     1567.61     1279.67     25.67 o 
   1   1  22        5.08        9.22      1.86 o 
   2   1  22      499.24      545.64     16.50 o 
   3   1  22     1193.94     1238.19     46.01 o 
   4   1  22     1343.80     1298.24     36.00 o 
   5   1  22      418.19      472.71     13.32 o 
   6   1  22       32.77       38.20      2.99 o 
   7   1  22       18.50       19.61      4.18 o 
   0   2  22     2413.62     2546.71     64.66 o 
   1   2  22      135.26      153.97      4.09 o 
   2   2  22     2041.93     2029.81     42.04 o 
   3   2  22       82.22      123.43      4.13 o 
   4   2  22      181.81      159.73      5.50 o 
   5   2  22       38.27       41.48      3.19 o 
   6   2  22        2.32        2.66      2.04 o 
   7   2  22       39.91       48.96      5.10 o 
   1   3  22      226.67      269.41      5.00 o 
   2   3  22        4.14        5.51      1.75 o 
   3   3  22      198.54      197.56      5.17 o 
   4   3  22       10.36       12.57      2.33 o 
   5   3  22     1075.95     1066.61     37.75 o 
   6   3  22     1012.51     1002.60     22.17 o 
   7   3  22      324.45      317.94      9.55 o 
   0   4  22        9.92       16.89      2.79 o 
   1   4  22      754.99      788.60     11.10 o 
   2   4  22       65.40       65.44      2.77 o 
   3   4  22      540.37      599.80      9.74 o 
   4   4  22     1519.16     1478.21     48.34 o 
   5   4  22      645.40      634.33     16.97 o 
   6   4  22      464.96      440.09     12.53 o 
   1   5  22      262.17      301.79      8.78 o 
   2   5  22      515.11      577.77      9.74 o 
   3   5  22       60.76       64.82      2.84 o 
   4   5  22      445.28      424.81      5.68 o 
   5   5  22        3.22        4.49      1.88 o 
   6   5  22      462.29      428.75     10.53 o 
   0   6  22       64.63       53.16      3.42 o 
   1   6  22       25.12       29.46      2.35 o 
   2   6  22       56.52       44.06      2.51 o 
   3   6  22      325.55      368.41      6.60 o 
   4   6  22      879.98      896.36     16.08 o 
   5   6  22      181.45      184.56      3.96 o 
   6   6  22      111.03      100.13      3.40 o 
   1   7  22     1742.52     1817.20     33.30 o 
   2   7  22      646.53      694.32     16.29 o 
   3   7  22      367.21      364.21      7.61 o 
   4   7  22       20.77       27.38      2.07 o 
   5   7  22      457.20      444.41     10.03 o 
   6   7  22      816.54      784.84     34.54 o 
   0   8  22     1129.47     1066.08     25.69 o 
   1   8  22       18.20       22.59      1.89 o 
   2   8  22        0.87        1.85      1.55 o 
   3   8  22        4.35        5.91      1.58 o 
   4   8  22        9.36        6.80      1.59 o 
   5   8  22      438.13      429.89      7.13 o 
   1   9  22       35.29       41.87      2.25 o 
   2   9  22       49.10       53.84      2.60 o 
   3   9  22       84.74       88.75      3.26 o 
   4   9  22       23.58       28.78      2.07 o 
   5   9  22      483.72      544.13     10.86 o 
   0  10  22     1602.66     1600.67     59.12 o 
   1  10  22      651.94      616.30     11.86 o 
   2  10  22       11.16       12.24      1.78 o 
   3  10  22      778.13      757.89     14.38 o 
   4  10  22      361.15      375.66      8.20 o 
   1  11  22      134.02      158.63      3.40 o 
   2  11  22       82.35       73.42      2.77 o 
   3  11  22      572.04      571.74     13.95 o 
   0  12  22      127.49      133.94      4.76 o 
   1  12  22       26.24       27.96      1.88 o 
   2  12  22        2.97        3.44      1.72 o 
   1   1  23      360.39      383.75      6.85 o 
   2   1  23      408.52      408.20      8.85 o 
   3   1  23     2084.27     2134.96     39.00 o 
   4   1  23        0.04        0.55      1.70 o 
   5   1  23     1182.63     1122.20     11.60 o 
   6   1  23      151.78      131.55      4.20 o 
   0   2  23      454.40      425.31     16.85 o 
   1   2  23     2483.71     2591.46     38.32 o 
   2   2  23       58.83       75.24      3.34 o 
   3   2  23     2156.93     2265.54     56.97 o 
   4   2  23      421.36      405.05     15.37 o 
   5   2  23        5.20        6.11      1.89 o 
   6   2  23       73.17       76.33      3.46 o 
   1   3  23       14.17       16.36      1.82 o 
   2   3  23       22.65       27.20      2.36 o 
   3   3  23       77.08       86.71      3.76 o 
   4   3  23       88.80       80.10      3.74 o 
   5   3  23        1.11        1.67      1.57 o 
   6   3  23      427.78      454.40     14.68 o 
   0   4  23      375.50      357.77      9.05 o 
   1   4  23      601.00      634.50     12.66 o 
   2   4  23      155.46      168.66      3.70 o 
   3   4  23       21.04       17.80      1.98 o 
   4   4  23      225.49      240.95      4.68 o 
   5   4  23      494.55      446.63      8.98 o 
   6   4  23      204.79      247.42      5.05 o 
   1   5  23     3147.29     3215.84     49.31 o 
   2   5  23      127.57      149.06      3.59 o 
   3   5  23      290.15      308.10      5.27 o 
   4   5  23        1.24        1.90      1.54 o 
   5   5  23     1274.59     1262.42     43.91 o 
   6   5  23      347.45      333.86     27.53 o 
   0   6  23       93.72       83.55      4.47 o 
   1   6  23      711.13      754.55     17.89 o 
   2   6  23      258.82      266.89      5.28 o 
   3   6  23      115.18      129.49      3.35 o 
   4   6  23      363.68      370.05      6.38 o 
   5   6  23        6.87        7.00      1.64 o 
   1   7  23      115.39      151.99      3.69 o 
   2   7  23       97.05      108.34      3.28 o 
   3   7  23       62.02       64.92      2.72 o 
   4   7  23        3.55        0.28      1.39 o 
   5   7  23      336.34      307.66      6.48 o 
   0   8  23       50.87       61.27      3.58 o 
   1   8  23      903.23      954.56     12.42 o 
   2   8  23       85.35       85.70      2.93 o 
   3   8  23     1064.32     1065.66     18.28 o 
   4   8  23      316.94      299.81      7.68 o 
   5   8  23       35.83       27.95      2.47 o 
   1   9  23     1121.38     1212.16     13.69 o 
   2   9  23       98.19      111.19      3.24 o 
   3   9  23      652.38      635.39     10.22 o 
   4   9  23       92.73       84.80      3.88 o 
   0  10  23        9.30        5.04      2.23 o 
   1  10  23        0.00        1.94      1.28 o 
   2  10  23       12.97        4.32      1.52 o 
   3  10  23       20.99       19.45      1.86 o 
   1  11  23      427.38      436.98      7.17 o 
   2  11  23       27.80       28.92      2.31 o 
   1  12  23     1163.80     1109.07     23.65 o 
   0   0  24     1166.77     1236.45     23.65 o 
   1   0  24        6.68        4.50      2.24 o 
   2   0  24      182.77      235.67      9.14 o 
   3   0  24      480.16      526.53     25.07 o 
   4   0  24      490.82      569.70     21.18 o 
   5   0  24      107.00      117.77      5.17 o 
   6   0  24       78.62       84.79      8.45 o 
   1   1  24      166.84      189.68      5.29 o 
   2   1  24     2241.54     2222.22     60.75 o 
   3   1  24        0.63        2.18      1.61 o 
   4   1  24      126.28      144.10      3.62 o 
   5   1  24        3.74        2.88      1.54 o 
   6   1  24       93.72       93.88      6.54 o 
   0   2  24      213.88      230.55      6.14 o 
   1   2  24        1.20       -0.10      1.37 o 
   2   2  24       45.99       40.59      2.48 o 
   3   2  24       12.34        7.21      1.75 o 
   4   2  24      685.57      632.77     12.82 o 
   5   2  24        9.96       14.01      1.65 o 
   6   2  24      159.84      133.10      9.46 o 
   1   3  24      136.65      177.72      3.88 o 
   2   3  24     1045.22     1095.24     25.73 o 
   3   3  24       14.85       13.50      2.21 o 
   4   3  24      224.69      236.54      5.11 o 
   5   3  24      351.52      349.24      7.47 o 
   0   4  24     1722.10     1640.85     27.46 o 
   1   4  24      301.59      316.61      6.38 o 
   2   4  24        0.32        0.13      1.49 o 
   3   4  24      636.31      642.62     14.29 o 
   4   4  24     1690.13     1625.23     37.02 o 
   5   4  24        9.50        9.80      1.65 o 
   1   5  24        0.48        0.86      1.47 o 
   2   5  24       71.83       82.68      2.82 o 
   3   5  24       10.42        8.43      1.55 o 
   4   5  24        8.60        5.40      1.66 o 
   5   5  24        3.26        4.89      1.61 o 
   0   6  24     2265.78     2158.94     52.27 o 
   1   6  24        3.46        4.03      1.49 o 
   2   6  24      327.31      352.33      5.25 o 
   3   6  24      527.37      583.38      9.09 o 
   4   6  24      194.44      210.93      5.22 o 
   5   6  24       20.16       17.09      2.56 o 
   1   7  24     1126.14     1045.39     19.28 o 
   2   7  24      685.22      674.04     12.85 o 
   3   7  24        7.58       11.91      1.68 o 
   4   7  24      301.66      308.17      8.64 o 
   0   8  24      866.21      813.25     19.25 o 
   1   8  24        1.31        2.42      1.42 o 
   2   8  24       22.64       21.02      1.81 o 
   3   8  24       15.32       13.89      1.65 o 
   4   8  24        5.09        8.01      2.05 o 
   1   9  24      204.33      228.03      6.70 o 
   2   9  24      486.89      509.35     13.07 o 
   3   9  24       53.74       50.44      2.59 o 
   0  10  24        5.27        5.75      1.98 o 
   1  10  24       57.86       59.98      2.87 o 
   2  10  24       10.92       11.24      1.94 o 
   1  11  24      131.83      126.09      4.29 o 
   1   1  25       36.01       36.47      2.22 o 
   2   1  25     1310.27     1329.68     25.74 o 
   3   1  25       92.95       72.81      2.80 o 
   4   1  25      417.08      389.04     12.53 o 
   5   1  25      110.65      104.74      3.43 o 
   0   2  25     1883.12     2019.43     65.68 o 
   1   2  25      178.60      169.03      3.60 o 
   2   2  25       74.41       71.99      2.73 o 
   3   2  25       55.72       64.91      2.60 o 
   4   2  25      904.78      886.33     12.42 o 
   5   2  25      162.26      157.00      5.06 o 
   1   3  25       78.04       90.79      2.87 o 
   2   3  25       85.11       82.42      2.82 o 
   3   3  25      217.59      222.35      4.27 o 
   4   3  25       39.10       38.01      2.16 o 
   5   3  25       30.53       33.26      2.62 o 
   0   4  25     1065.36     1112.93     26.13 o 
   1   4  25        2.51        1.73      1.35 o 
   2   4  25      565.40      580.68     10.41 o 
   3   4  25        4.78        7.80      1.66 o 
   4   4  25      199.07      192.38      4.74 o 
   5   4  25        0.02       -1.07      2.66 o 
   1   5  25      428.50      432.70      8.59 o 
   2   5  25     1329.29     1362.57     15.76 o 
   3   5  25       21.30       19.15      1.60 o 
   4   5  25        1.19        3.06      1.53 o 
   0   6  25       14.86       10.99      2.56 o 
   1   6  25       28.94       25.02      1.86 o 
   2   6  25      379.62      395.98      9.89 o 
   3   6  25       10.63        5.46      1.51 o 
   4   6  25      180.06      191.76      6.25 o 
   1   7  25      311.13      316.62      6.73 o 
   2   7  25       99.77      126.06      2.98 o 
   3   7  25       90.81      104.30      2.93 o 
   4   7  25       42.29       50.00      7.77 o 
   0   8  25     1134.88     1176.92     30.24 o 
   1   8  25        7.07        8.45      1.48 o 
   2   8  25       18.12       21.60      1.82 o 
   3   8  25        1.64        3.57      1.97 o 
   1   9  25       13.91       23.34      2.10 o 
   2   9  25      432.48      469.10      8.44 o 
   0  10  25       39.00       17.57      6.08 o 
   0   0  26     1263.26     1200.08     97.75 o 
   1   0  26      530.09      501.15     10.26 o 
   2   0  26       85.39       71.10      3.59 o 
   3   0  26       71.76       62.63      3.43 o 
   4   0  26     1373.11     1371.03     24.25 o 
   1   1  26        9.77        8.82      1.60 o 
   2   1  26      275.38      289.20      6.78 o 
   3   1  26      134.79      122.69      3.09 o 
   4   1  26       49.43       44.15      2.35 o 
   0   2  26       13.00       14.92      2.37 o 
   1   2  26      162.40      167.01      3.75 o 
   2   2  26       38.18       29.46      1.87 o 
   3   2  26        0.22        0.15      1.28 o 
   4   2  26        7.32        4.38      1.44 o 
   1   3  26      206.65      227.32      5.81 o 
   2   3  26     1176.61     1202.79     21.98 o 
   3   3  26      327.48      313.24      5.62 o 
   4   3  26        0.75        0.07      1.52 o 
   0   4  26     1131.25     1154.68     31.12 o 
   1   4  26       95.66       89.61      2.79 o 
   2   4  26       15.92       24.36      1.80 o 
   3   4  26      164.39      168.51      4.43 o 
   4   4  26      308.32      308.95      6.96 o 
   1   5  26      220.05      232.96      3.96 o 
   2   5  26       61.93       51.80      2.34 o 
   3   5  26        9.25        9.75      1.87 o 
   0   6  26      769.19      809.29     11.88 o 
   1   6  26      285.81      301.82      5.56 o 
   2   6  26        0.24        0.40      1.31 o 
   3   6  26      184.10      195.79      5.49 o 
   1   7  26      954.06      923.77     29.20 o 
   2   7  26      932.81      955.89     14.68 o 
   0   8  26      193.32      174.03      5.44 o 
   1   8  26       49.97       56.01      3.14 o 
   1   1  27      758.48      809.94     17.74 o 
   2   1  27        9.78       10.08      1.54 o 
   3   1  27       77.43       76.34      2.83 o 
   0   2  27      128.90      147.38      6.11 o 
   1   2  27      125.59      138.78      3.64 o 
   2   2  27      149.80      154.36      3.22 o 
   3   2  27      402.80      410.09      6.67 o 
   1   3  27       72.84       73.04      2.61 o 
   2   3  27      219.83      242.63      5.33 o 
   3   3  27       96.64       89.89      4.73 o 
   0   4  27      113.63      121.03      6.26 o 
   1   4  27      128.41      136.19      3.25 o 
   2   4  27       33.43       40.96      2.50 o 
   3   4  27      232.90      237.50      7.20 o 
   1   5  27        8.55       13.29      1.79 o 
   2   5  27        0.94        2.62      1.93 o 
   0   6  27       59.45       83.79      4.37 o 
   1   6  27      130.27      132.88      5.35 o 
   2   6  27       11.00       12.81      3.89 o 
   0   0  28       14.75        8.84      3.17 o 
   1   0  28      476.04      472.83     14.08 o 
   2   0  28      156.26      172.91     11.05 o 
   1   1  28      112.08      127.72      3.28 o 
   2   1  28        0.70        0.32      1.72 o 
   0   2  28      354.34      407.25      8.19 o 
   1   2  28       82.67      102.23      3.37 o 
   2   2  28      224.50      223.07      5.11 o 
   1   3  28      442.40      512.56     13.59 o 
   2   3  28        7.76       16.89      5.74 o 
   0   4  28       13.10       17.26      3.18 o 
   1   4  28      105.41      108.40      5.07 o 
                                                 
